# Supplementary material for: Machine learning in dentistry: a scoping review
Source: PLOS Digit Health. 2025 Jul 23;4(7):e0000940. doi: 10.1371/journal.pdig.0000940 (PMC12286321; doi:10.1371/journal.pdig.0000940)
Supplement: S2 File — This file is provided in the supporting information file labeled “S2_File.xlsx”. It contains the data extracted from all included studies. (XLSX) [file pdig.0000940.s002.xlsx]

## Sheet: Data
Title	Key	Publication Year	Author	Abstract Note	Assigned Person 1 (from pairs)	Assigned Person 2 (from pairs)	Standardized Relevance- Person A	Standardized Relevance- Person B	Inter-reviewer results	Tie/ Maybe reviewed by	Tie/Maybe results	Final Reviewing Team	Final result	Full Paper available?	Identify clinical goal	Clinical Specialty	Type of Model under investigation	Type of ML approach	Define prediction outcome	Retrospective vs prospective	Comparison with reference standard model/other models	Inclusion/exclusion criteria of participants	Define predictor variables	Data preprocessing/cleaning/transformation	Outliers removed?	Method for selection of outliers	Were poor quality/missing data assessed and handled?	Method for poor quality/missing data assessment and handling	Validation strategies (internal in-sample vs internal out of sample vs external, k-fold, bootstrap)	Justify decision for using chosen model	Methods detailed enough to reproduce?	Dataset publicly available?	Report performance of model: discrimination (AUROC, precision recall)	Report performance of model: calibration (Brier score, calibration plot)	Report performance of model: clinically relevant (PPV, NPV)	Report parameter estimates in model OR confidence intervals OR Hyperparameters	Interpretability of model (e,g, SHAP)	Bias and fairness	Comments
A computer aided diagnosis system for measurement of mandibular cortical thickness on dental panoramic radiographs in prediction of women with low bone mineral density.	U5A7BS6N	2019	Kathirvelu, D.; Vinupritha, P.; Kalpana, V.	Osteoporosis detection at earlier stages can enhance the life span of an elderly individual. The aim of the study is to perform semi-automated measurement of mandibular cortical thickness (MCT) on a dental panoramic radiograph (DPR) and thereby to predict the risk of low BMD among the studied population. The study involved 76 women (mean age: 57.2 ± 12.6 years). The DPR was obtained using KODAK 8…	Karmen	Eptehal	Yes	Yes	Yes			Team C	Yes	Yes	Yes	Oral and Maxillofacial Pathology	Segmentation	Supervised ML	Yes	Retrospective	Yes	Yes	Yes	Yes	Yes	Yes	Yes	Yes	No	Yes	No	No	Yes	Yes	Yes	No	No	No
Detection and diagnosis of dental caries using a deep learning-based convolutional neural network algorithm.	Z7KN89BC	2018	Lee, Jae-Hong; Kim, Do-Hyung; Jeong, Seong-Nyum; Choi, Seong-Ho	OBJECTIVES: Deep convolutional neural networks (CNNs) are a rapidly emerging new area of medical research, and have yielded impressive results in diagnosis and prediction in the fields of radiology and pathology. The aim of the current study was to evaluate the efficacy of deep CNN algorithms for detection and diagnosis of dental caries on periapical radiographs. MATERIALS AND METHODS: A total of…	Karmen	Eptehal	Yes	Yes	Yes			Team C	Yes	Yes	Yes	General Dentistry	Classification	Supervised ML	Yes	Retrospective	No	Yes	No	Yes	No	No	Yes	Yes	Yes	Yes	No	No	Yes	No	Yes	No	No	No
A deep-learning artificial intelligence system for assessment of root morphology of the mandibular first molar on panoramic radiography.	8EC24KGD	2019	Hiraiwa, Teruhiko; Ariji, Yoshiko; Fukuda, Motoki; Kise, Yoshitaka; Nakata, Kazuhiko; Katsumata, Akitoshi; Fujita, Hiroshi; Ariji, Eiichiro	OBJECTIVES: The distal root of the mandibular first molar occasionally has an extra root, which can directly affect the outcome of endodontic therapy. In this study, we examined the diagnostic performance of a deep learning system for classification of the root morphology of mandibular first molars on panoramic radiographs. Dental cone-beam CT (CBCT) was used as the gold standard. METHODS: CBCT i…	Karmen	Eptehal	Yes	Yes	Yes			Team C	Yes	Yes	Yes	Endodontics	Classification	Supervised ML	Yes	Retrospective	Yes	Yes	Yes	Yes	No	No	Yes	No	Yes	Yes	No	No	Yes	Yes	Yes	No	No	Yes	- They do a good job of mentioning some of the limitations. One of the main ones is that the size of the image remains constant in their training. In production, this may not be the case and this model may fail. However, it is a good start in that direction. - My biggest problem is that they did not mention the sensitivity (recall) for each class. It is very easy to gain high accuracy with a clas…
Dental hard tissue morphological segmentation with sparse representation-based classifier.	GQKHYPNA	2019	Cheng, Bin; Wang, Wei	In the field of dental image processing and analysis, automatic segmentation results of dental hard tissue can provide a useful reference for the clinical diagnosis and treatment process. However, the segmentation accuracy is greatly affected due to the limitation of imaging conditions in the oral environment, as well as the complexity of dental hard tissue topology. To further improve the precis…	Karmen	Eptehal	Yes	Yes	Yes			Team C	Yes	Yes	Yes	General Dentistry	Segmentation	Supervised ML	Yes	Retrospective	Yes	No	Yes	Yes	Yes	Yes	Yes	Yes	Yes	Yes	No	No	Yes	No	No	No	No	No	goal is "automatic segmentation results of dental hard tissue can provide a useful reference for the clinical diagnosis and treatment process" so to include?
Artificial intelligence in orthodontics : Evaluation of a fully automated cephalometric analysis using a customized convolutional neural network.	R93LL34E	2020	Kunz, Felix; Stellzig-Eisenhauer, Angelika; Zeman, Florian; Boldt, Julian	PURPOSE: The aim of this investigation was to create an automated cephalometric X‑ray analysis using a specialized artificial intelligence (AI) algorithm. We compared the accuracy of this analysis to the current gold standard (analyses performed by human experts) to evaluate precision and clinical application of such an approach in orthodontic routine. METHODS: For training of the network, 12 exp…	Ashlesha	Kshitij	Yes	Yes	Yes			Team A	Yes	Yes	Yes	Orthodontics and Dentofacial Orthopedics	Regression	Supervised ML	Yes	Retrospective	Yes	Yes	Yes	Yes	No	No	No	No	Yes	Yes	No	No	No	Yes	No	Yes	No	No	compares with gold standards
Tooth detection and numbering in panoramic radiographs using convolutional neural networks.	XBKVI2SG	2019	Tuzoff, Dmitry V.; Tuzova, Lyudmila N.; Bornstein, Michael M.; Krasnov, Alexey S.; Kharchenko, Max A.; Nikolenko, Sergey I.; Sveshnikov, Mikhail M.; Bednenko, Georgiy B.	OBJECTIVES: Analysis of dental radiographs is an important part of the diagnostic process in daily clinical practice. Interpretation by an expert includes teeth detection and numbering. In this project, a novel solution based on convolutional neural networks (CNNs) is proposed that performs this task automatically for panoramic radiographs. METHODS: A data set of 1352 randomly chosen panoramic ra…	Ashlesha	Kshitij	Yes	Maybe	To Review	Shrey	Yes	Team A	Yes	Yes	Yes	Oral and Maxillofacial Radiology	Classification	Supervised ML	Yes	Retrospective	Yes	Yes	Yes	Yes	No	No	Yes	Yes	Yes	Yes	Yes	No	Yes	No	Yes	No	No	No	review interpretability and bias. was not mentioned and hence selected no
A machine learning framework for automated diagnosis and computer-assisted planning in plastic and reconstructive surgery.	3JEPYEEI	2019	Knoops, Paul G. M.; Papaioannou, Athanasios; Borghi, Alessandro; Breakey, Richard W. F.; Wilson, Alexander T.; Jeelani, Owase; Zafeiriou, Stefanos; Steinbacher, Derek; Padwa, Bonnie L.; Dunaway, David J.; Schievano, Silvia	Current computational tools for planning and simulation in plastic and reconstructive surgery lack sufficient precision and are time-consuming, thus resulting in limited adoption. Although computer-assisted surgical planning systems help to improve clinical outcomes, shorten operation time and reduce cost, they are often too complex and require extensive manual input, which ultimately limits thei…	Ashlesha	Kshitij	Yes	Yes	Yes	Neel	Yes	Team A	Yes	Yes	Yes	Oral and Maxillofacial Surgery	Classification	Supervised ML	Yes	Retrospective	Yes	Yes	Yes	Yes	Yes	Yes	No	No	Yes	Yes	No	No	Yes	No	Yes	Yes	Yes	No
Orthodontic Treatment Planning based on Artificial Neural Networks.	9DX2A5HL	2019	Li, Peilin; Kong, Deyu; Tang, Tian; Su, Di; Yang, Pu; Wang, Huixia; Zhao, Zhihe; Liu, Yang	In this study, multilayer perceptron artificial neural networks are used to predict orthodontic treatment plans, including the determination of extraction-nonextraction, extraction patterns, and anchorage patterns. The neural network can output the feasibilities of several applicable treatment plans, offering orthodontists flexibility in making decisions. The neural network models show an accurac…	Ashlesha	Kshitij	Yes	Yes	Yes	Neel	Yes	Team A	Yes	Yes	Yes	Orthodontics and Dentofacial Orthopedics	Classification	Supervised ML	Yes	Retrospective	Yes	Yes	Yes	Yes	No	No	Yes	Yes	Yes	Yes	Yes	Yes	Yes	No	Yes	No	Yes	No
Model-Based Orthodontic Assessments for Dental Panoramic Radiographs.	SGBVY9ID	2018	Wu, Chia-Hsiang; Tsai, Wan-Hua; Chen, Ying-Hui; Liu, Jia-Kuang; Sun, Yung-Nien	For better treatment outcomes, dentists usually use a set of parameters for orthodontic evaluation. In this study, a new method is proposed to assist dentists in obtaining reliable assessment of these parameters. The proposed method is based on dental panoramic radiographs and can be divided into four stages: image preprocessing, model training, tooth segmentation, and assessment of orthodontic p…	Ashlesha	Kshitij	No	No	No	Neel	Yes	Team A	Yes	Yes	Yes	Orthodontics and Dentofacial Orthopedics	Regression	Supervised ML	Yes	Retrospective	Yes	Yes	Yes	Yes	No	No	Yes	Yes	Yes	Yes	Yes	Yes	Yes	Yes	Yes	No	Yes	No
Deep-learning classification using convolutional neural network for evaluation of maxillary sinusitis on panoramic radiography.	SJLP7GEA	2019	Murata, Makoto; Ariji, Yoshiko; Ohashi, Yasufumi; Kawai, Taisuke; Fukuda, Motoki; Funakoshi, Takuma; Kise, Yoshitaka; Nozawa, Michihito; Katsumata, Akitoshi; Fujita, Hiroshi; Ariji, Eiichiro	OBJECTIVES: To apply a deep-learning system for diagnosis of maxillary sinusitis on panoramic radiography, and to clarify its diagnostic performance. METHODS: Training data for 400 healthy and 400 inflamed maxillary sinuses were enhanced to 6000 samples in each category by data augmentation. Image patches were input into a deep-learning system, the learning process was repeated for 200 epochs, an…	Ashlesha	Kshitij	Yes	No	To Review	Neel	Yes	Team A	Yes	Yes	Yes	Oral and Maxillofacial Radiology	Classification	Supervised ML	Yes	Retrospective	Yes	Yes	Yes	Yes	No	No	Yes	No	No	Yes	Yes	Yes	No	Yes	Yes	No	Yes	No
Machine learning to predict the occurrence of bisphosphonate-related osteonecrosis of the jaw associated with dental extraction: A preliminary report.	YKE4DF63	2018	Kim, Dong Wook; Kim, Hwiyoung; Nam, Woong; Kim, Hyung Jun; Cha, In-Ho	INTRODUCTION: The aim of this study was to build and validate five types of machine learning models that can predict the occurrence of BRONJ associated with dental extraction in patients taking bisphosphonates for the management of osteoporosis. PATIENTS & METHODS: A retrospective review of the medical records was conducted to obtain cases and controls for the study. Total 125 patients consisting…	Ashlesha	Kshitij	No	No	No	Neel	Yes	Team A	Yes	Yes	Yes	General Dentistry	Classification	Supervised ML	Yes	Retrospective	Yes	Yes	Yes	Yes	Yes	No	Yes	No	Yes	Yes	Yes	Yes	No	Yes	Yes	Yes	Yes	No
Recognizing Occlusal Caries in Dental Intraoral Images Using Deep Learning.	SKAQSA9X	2019	Moutselos, K.; Berdouses, E.; Oulis, C.; Maglogiannis, I.	Based on an image dataset of 88 in-vivo dental images taken with an intra-oral camera, we show that a Deep Learning model (Mask R-CNN) can detect and classify dental caries on occlusal surfaces across the whole 7-class ICDAS (International Caries Detection and Assessment System) scale. This is accomplished without any image pre-processing method and by utilizing superpixels segmentation for the e…	Ashlesha	Kshitij	No	No	No	Neel	Yes	Team A	Yes	Yes	Yes	General Dentistry	Classification	Supervised ML	Yes	Retrospective	No	Yes	Yes	Yes	No	No	No	No	Yes	No	Yes	No	Yes	No	Yes	Yes	No	No
A Smart Dental Health-IoT Platform Based on Intelligent Hardware, Deep Learning, and Mobile Terminal.	5CSGEXSU	2020	Liu, Lizheng; Xu, Jiawei; Huan, Yuxiang; Zou, Zhuo; Yeh, Shih-Ching; Zheng, Li-Rong	The dental disease is a common disease for a human. Screening and visual diagnosis that are currently performed in clinics possibly cost a lot in various manners. Along with the progress of the Internet of Things (IoT) and artificial intelligence, the internet-based intelligent system have shown great potential in applying home-based healthcare. Therefore, a smart dental health-IoT system based o…	Ashlesha	Kshitij	Yes	Yes	Yes			Team A	Yes	Yes	Yes	General Dentistry	Classification	Supervised ML	Yes	Retrospective	Yes	No	Yes	Yes	No	No	Yes	Yes	No	Yes	No	No	Yes	No	Yes	No	No	No
Comparison of segmented thermal images versus a CT scanning for detection of maxillofacial pathology.	FYXRH4ZJ	2019	Macianskyte, Diana; Monastyreckiene, Egle; Basevicius, Algidas; Adaskevicius, Rimas	OBJECTIVES: To evaluate thermal images (TIs) by using an algorithm for optimized region of interest (ROI) and image segmentation, in order to find zones of the facial skin surface with asymmetrical temperature, and to test consistency with CT findings, to detect maxillofacial pathologies (i.e. tumours). METHODS: The following steps for the TI evaluation were applied: data acquisition/pre-processi…	Ashlesha	Kshitij	No	No	No	Mohita	Yes	Team A	Yes	Yes	Yes	Oral and Maxillofacial Radiology	Segmentation	Supervised ML	Yes	Prospective	Yes	Yes	Yes	Yes	No	No	Yes	Yes	Yes	Yes	Yes	Yes	Yes	No	Yes	No	No	No
Prediction Model of Cardiac Risk for Dental Extraction in Elderly Patients with Cardiovascular Diseases.	VMPBMIBQ	2019	Tang, Min; Hu, Ping; Wang, Cao-Feng; Yu, Chuang-Qi; Sheng, Jing; Ma, Shao-Jun	BACKGROUND: With the rapidly increasing population of elderly people, dental extraction in elderly individuals with cardiovascular diseases (CVDs) has become quite common. The issue of how to assure the safety of elderly patients with CVDs undergoing dental extraction has perplexed dentists and internists for many years. And it is important to derive an appropriate risk prediction tool for this p…	Faizan	Neel	Yes	Yes	Yes			Team E	Yes	Yes	Yes	Oral and Maxillofacial Surgery	Classification	Supervised ML	Yes	Retrospective	No	Yes	Yes	Yes	No	No	Yes	No	Yes	Yes	No	No	Yes	Yes	Yes	Yes	No	No	Straightforward machine learning and dentistry paper.
The extraction method of tooth preparation margin line based on S-Octree CNN.	3F3V7VWM	2019	Zhang, Bei; Dai, Ning; Tian, Sukun; Yuan, Fulai; Yu, Qing	The tooth preparation margin line has a significant impact on the marginal fitness for dental restoration. Among the previous methods, the extraction of margin line mainly relies on manual interaction, which is complicated and inefficient. Therefore, we propose a method to extract the margin line with the convolutional neural network based on sparse octree (S-Octree) structure. First, the dental …	Faizan	Neel	Yes	Yes	Yes			Team E	Yes	Yes	Yes	Prosthodontics	Segmentation	Supervised ML	Yes	Retrospective	Yes	No	Yes	No	No	No	No	No	Yes	Yes	Yes	No	Yes	No	Yes	Yes	Yes	No	Dataset used was very poorly described.
DeNTNet: Deep Neural Transfer Network for the detection of periodontal bone loss using panoramic dental radiographs.	YPHZCA9S	2019	Kim, Jaeyoung; Lee, Hong-Seok; Song, In-Seok; Jung, Kyu-Hwan	In this study, a deep learning-based method for developing an automated diagnostic support system that detects periodontal bone loss in the panoramic dental radiographs is proposed. The presented method called DeNTNet not only detects lesions but also provides the corresponding teeth numbers of the lesion according to dental federation notation. DeNTNet applies deep convolutional neural networks(…	Faizan	Neel	Yes	Yes	Yes			Team E	Yes	Yes	Yes	Periodontics	Segmentation	Supervised ML	Yes	Retrospective	No	Yes	Yes	Yes	No	No	No	Yes	Yes	Yes	Yes	Yes	Yes	No	Yes	Yes	Yes	Yes	Performance of model was compared with performance of clinicians.
Effects of buccal thickness augmentation on bone remodeling after maxillary anterior implantation.	XIA9XJM7	2020	Zheng, Keke; Yoda, Nobuhiro; Chen, Junning; Liao, Zhipeng; Zhong, Jingxiao; Koyama, Shigeto; Peck, Christopher; Swain, Michael; Sasaki, Keiichi; Li, Qing	The biomechanics associated with buccal bone thickness (BBT) augmentation remains poorly understood, as there is no consistent agreement in the adequate BBT to avoid over-loading resorption or over-augmenting surgical difficulty. This study utilizes longitudinal clinical image data to establish a self-validating time-dependent finite element (FE)-based remodeling procedure to explore the effects …	Faizan	Neel	No	Yes	To Review	Mohita	Yes	Team E	Yes	Yes	Yes	Prosthodontics	Segmentation	Supervised ML	Yes	Both	No	No	Yes	Yes	No	No	No	No	Yes	Yes	No	No	No	No	Yes	Yes	Yes	Yes	Only one participant involved in the study.
Predicting soft tissue changes after orthognathic surgery: The sparse partial least squares method.	KWE2SKDG	2019	Suh, Hee-Yeon; Lee, Ho-Jin; Lee, Yun-Sic; Eo, Soo-Heang; Donatelli, Richard E.; Lee, Shin-Jae	OBJECTIVES: To develop a prediction algorithm for soft tissue changes after orthognathic surgery that would result in accurate predictions (1) regardless of types or complexity of operations and (2) with a minimum number of input variables. MATERIALS AND METHODS: The subjects consisted of 318 patients who had undergone the surgical correction of Class II or Class III malocclusions. Two multivaria…	Faizan	Neel	Yes	Yes	Yes			Team E	Yes	Yes	Yes	Orthodontics and Dentofacial Orthopedics	Regression	Supervised ML	Yes	Retrospective	Yes	Yes	Yes	Yes	No	No	Yes	No	Yes	Yes	No	No	Yes	No	Yes	Yes	No	No	No description/details on the model (PLS and SPLS).
A pilot study using machine learning methods about factors influencing prognosis of dental implants.	HNPDR8EZ	2018	Ha, Seung-Ryong; Park, Hyun Sung; Kim, Eung-Hee; Kim, Hong-Ki; Yang, Jin-Yong; Heo, Junyoung; Yeo, In-Sung Luke	PURPOSE: This study tried to find the most significant factors predicting implant prognosis using machine learning methods. MATERIALS AND METHODS: The data used in this study was based on a systematic search of chart files at Seoul National University Bundang Hospital for one year. In this period, oral and maxillofacial surgeons inserted 667 implants in 198 patients after consultation with a pros…	Faizan	Neel	Yes	Yes	Yes			Team E	Yes	Yes	Yes	Prosthodontics	Classification	Supervised ML	Yes	Retrospective	Yes	Yes	Yes	Yes	No	No	No	No	Yes	Yes	Yes	No	Yes	No	Yes	Yes	Yes	No	Model types were named, but no mathematical model were presented.
Development of artificial neural network model for prediction of post-streptococcus mutans in dental caries.	KPGS9IRP	2020	Javed, Syed; Zakirulla, M.; Baig, Rahmath Ulla; Asif, S. M.; Meer, Allah Baksh	BACKGROUND AND OBJECTIVE: Streptococcus mutans is the primary initiator and most common organism associated with dental caries. Prediction of post-Streptococcus mutans favours in the selection of appropriate caries excavation method which eventually results in meliorate caries-free cavity preparation for restoration. The objective of this study is to predict the post-Streptococcus mutans prior to…	Faizan	Neel	Yes	Yes	Yes			Team E	Yes	Yes	Yes	Oral Medicine	Regression	Supervised ML	Yes	Retrospective	No	Yes	Yes	Yes	No	No	No	No	Yes	Yes	Yes	No	Yes	Yes	Yes	Yes	Yes	No	Straightforward neural networks and dentistry paper.
Machine learning based prediction of perioperative blood loss in orthognathic surgery.	LEY4XIK8	2019	Stehrer, Raphael; Hingsammer, Lukas; Staudigl, Christoph; Hunger, Stefan; Malek, Michael; Jacob, Matthias; Meier, Jens	The aim of this study was to evaluate, if and with what accuracy perioperative blood loss can be calculated by a machine learning algorithm prior to orthognathic surgery. The investigators implemented a random forest algorithm to predict perioperative blood loss. 1472 patients who underwent orthognathic surgery from 01/2006 to 06/2017 at our institution were screened and 950 patients were include…	Faizan	Neel	Yes	Yes	Yes			Team E	Yes	Yes	Yes	Oral and Maxillofacial Surgery	Regression	Supervised ML	Yes	Retrospective	No	Yes	Yes	Yes	No	No	Yes	No	Yes	Yes	No	No	No	No	No	No	No	No	Model details were missing, but AI algorithms used were stated.
An effective teeth recognition method using label tree with cascade network structure.	ZS9CX39U	2018	Zhang, Kailai; Wu, Ji; Chen, Hu; Lyu, Peijun	In this article, we apply the deep learning technique to medical field for the teeth detection and classification of dental periapical radiographs, which is important for the medical curing and postmortem identification. We detect teeth in an input X-ray image and distinguish them from different position. An adult usually has 32 teeth, and some of them are similar while others have very different…	Faizan	Neel	Yes	Yes	Yes			Team E	Yes	Yes	Yes	Oral and Maxillofacial Radiology	Classification	Supervised ML	Yes	Retrospective	Yes	No	Yes	No	No	No	No	No	Yes	Yes	Yes	No	Yes	No	Yes	Yes	Yes	No	Very math theory-heavy paper.
Tooth and Alveolar Bone Segmentation From Dental Computed Tomography Images.	QRZUGT28	2018	Gan, Yangzhou; Xia, Zeyang; Xiong, Jing; Li, Guanglin; Zhao, Qunfei	Three-dimensional (3D) models of tooth-alveolar bone complex are needed in treatment planning and simulation for computer-aided orthodontics. Tooth and alveolar bone segmentation from computed tomography (CT) images is a fundamental step in reconstructing their models. Due to less application of alveolar bone in conventional orthodontic treatment which may cause undesired side effects, the previo…	Faizan	Neel	Maybe	Yes	To Review	Kshitij	Yes	Team E	Yes	Yes	Yes	Orthodontics and Dentofacial Orthopedics	Segmentation	Supervised ML	Yes	Retrospective	Yes	No	Yes	Yes	No	No	No	No	Yes	Yes	Yes	No	Yes	No	Yes	Yes	Yes	Yes	Math theory-heavy paper, but straightforward. Missing details on dataset.
Introduction of an algorithm for planning of autologous fibular transfer in mandibular reconstruction based on individual bone curvatures.	I7N2VDU2	2018	Raith, Stefan; Rauen, Alexandra; Möhlhenrich, Stephan Christian; Ayoub, Nassim; Peters, Florian; Steiner, Timm; Hölzle, Frank; Modabber, Ali	BACKGROUND: Reconstruction of the mandible with autologous transplants is a challenging task and current computer-aided surgical planning remains cumbersome. Thus, the aim of the present study was to create an automated computational approach for this procedure. METHODS: The developed algorithm is based on curves following characteristic anatomical features. Geometrical data from a physiological …	Faizan	Neel	Yes	Yes	Yes			Team E	Yes	Yes	Yes	Oral and Maxillofacial Surgery	Segmentation	Supervised ML	Yes	Retrospective	No	No	Yes	Yes	No	No	Yes	No	No	Yes	Yes	No	No	No	Yes	Yes	Yes	No	Algorithm presented and explained, but python code is missing. The name of the algorithm isn't stated, nor is a model presented. However, the algorithm was derived from data.
Semi-automatic and robust determination of dental arch form in dental cone-beam CT with B-spline approximation.	WNKQ57HB	2019	Bae, Myungsoo; Park, Jae-Woo; Kim, Namkug	BACKGROUND AND OBJECTIVE: The dental arch form is generally used as a base for planning orthodontic treatments. It is, therefore, vital to determine the proper individual dental arch form for more accurate orthodontic treatment. We aimed to develop and validate a robust algorithm for semi-automatic determination of the dental arch form in dental cone-beam CT (CBCT) images with the cubic B-spline …	Faizan	Neel	Yes	Yes	Yes			Team E	Yes	Yes	Yes	Orthodontics and Dentofacial Orthopedics	Segmentation	Supervised ML	Yes	Retrospective	No	No	Yes	Yes	No	No	Yes	No	Yes	Yes	Yes	No	Yes	No	Yes	Yes	Yes	Yes	Algorithm was validated by comparison with gold standards determined by an expert orthodontist with >20 years of experience.
Complete denture tooth arrangement technology driven by a reconfigurable rule.	XNWWLTXD	2018	Dai, Ning; Yu, Xiaoling; Fan, Qilei; Yuan, Fulai; Liu, Lele; Sun, Yuchun	The conventional technique for the fabrication of complete dentures is complex, with a long fabrication process and difficult-to-control restoration quality. In recent years, digital complete denture design has become a research focus. Digital complete denture tooth arrangement is a challenging issue that is difficult to efficiently implement under the constraints of complex tooth arrangement rul…	Faizan	Neel	Yes	Yes	Yes			Team E	Yes	Yes	Yes	Prosthodontics	Segmentation	Supervised ML	Yes	Retrospective	No	No	Yes	Yes	Yes	Yes	Yes	Yes	No	Yes	Yes	Yes	No	No	No	Yes	Yes	No	Paper primarily focused on proposing an algorithm and providing mathematical details associated with it. Occlusion algorithm used.
A deep learning approach to automatic teeth detection and numbering based on object detection in dental periapical films.	78GGCIYI	2019	Chen, Hu; Zhang, Kailai; Lyu, Peijun; Li, Hong; Zhang, Ludan; Wu, Ji; Lee, Chin-Hui	We propose using faster regions with convolutional neural network features (faster R-CNN) in the TensorFlow tool package to detect and number teeth in dental periapical films. To improve detection precisions, we propose three post-processing techniques to supplement the baseline faster R-CNN according to certain prior domain knowledge. First, a filtering algorithm is constructed to delete overlap…	Faizan	Neel	Yes	Yes	Yes			Team E	Yes	Yes	Yes	Oral Medicine	Segmentation	Supervised ML	Yes	Retrospective	No	Yes	Yes	Yes	No	No	Yes	No	Yes	Yes	Yes	No	Yes	No	Yes	Yes	No	No	Straightforward dental and AI paper.
Applying artificial intelligence to assess the impact of orthognathic treatment on facial attractiveness and estimated age.	4NS45CMQ	2019	Patcas, R.; Bernini, D. A. J.; Volokitin, A.; Agustsson, E.; Rothe, R.; Timofte, R.	This observational study aimed to use artificial intelligence to describe the impact of orthognathic treatment on facial attractiveness and age appearance. Pre- and post-treatment photographs (n=2164) of 146 consecutive orthognathic patients were collected for this longitudinal retrospective single-centre study. Every image was annotated with patient-related data (age; sex; malocclusion; performe…	Faizan	Neel	Yes	Yes	Yes			Team E	Yes	Yes	Yes	Orthodontics and Dentofacial Orthopedics	Segmentation	Supervised ML	Yes	Retrospective	No	Yes	Yes	Yes	Yes	Yes	Yes	No	Yes	Yes	No	No	No	No	Yes	Yes	No	No	CNN model was used, but performance (discrimination specifically) was not reported.
A Convolutional Neural Network Based Auto-Positioning Method For Dental Arch In Rotational Panoramic Radiography.	8JC7JUQB	2018	Du, Xin; Chen, Yi; Zhao, Jun; Xi, Yan	Dental panoramic radiography (DPR), a widely used medical examination method, has its intrinsic weakness in high requirement to the positioning of patient. Although positioning devices like chin support can provide a relatively stable and guaranteed environment for exposure, problems including morphological differences of jaw between patients and their improper standing postures still put the rec…	Faizan	Neel	Yes	Yes	Yes			Team E	Yes	Yes	Yes	Oral and Maxillofacial Radiology	Segmentation	Supervised ML	Yes	Retrospective	Yes	No	Yes	Yes	No	No	Yes	Yes	Yes	Yes	No	No	No	No	Yes	Yes	No	No	CNN model was used, but performance (discrimination specifically) was not reported.
Osteoporosis detection in panoramic radiographs using a deep convolutional neural network-based computer-assisted diagnosis system: a preliminary study.	PW9MEHQJ	2019	Lee, Jae-Seo; Adhikari, Shyam; Liu, Liu; Jeong, Ho-Gul; Kim, Hyongsuk; Yoon, Suk-Ja	OBJECTIVES: To evaluate the diagnostic performance of a deep convolutional neural network (DCNN)-based computer-assisted diagnosis (CAD) system in the detection of osteoporosis on panoramic radiographs, through a comparison with diagnoses made by oral and maxillofacial radiologists. METHODS: Oral and maxillofacial radiologists with >10 years of experience reviewed the panoramic radiographs of 126…	Faizan	Neel	Yes	Yes	Yes			Team E	Yes	Yes	Yes	Oral and Maxillofacial Surgery	Classification	Supervised ML	Yes	Retrospective	No	Yes	Yes	Yes	No	No	Yes	Yes	Yes	Yes	Yes	No	Yes	No	Yes	Yes	No	Yes	Straightforward dental and AI paper.
A novel perspective for predicting gingival biotype via dentopapillary measurements on study models in the Saudi population: Cross-sectional study.	SX5C4CTU	2019	Nagate, R. R.; Tikare, S.; Chaturvedi, S.; AlQahtani, N. A.; Kader, M. A.; Gokhale, S. T.	BACKGROUND/PURPOSE: Gingival biotype (GB) is a crucial factor in predicting the success of soft tissue periodontal and peri-implant surgical interventions. Consequently, contemplating noninvasive, less time-consuming procedure to anticipate it has become a part and parcel of the current practice. This article presents a novel algorithm to detect GB in the Saudi population based on the dentopapill…	Hormazd	Shrey	Yes	Yes	Yes			Team B	Yes	Yes	Yes	Periodontics	Regression	Supervised ML	Yes	Retrospective	No	Yes	Yes	No	No	No	No	Yes	No	No	No	No	No	No	No	Yes	No	Yes
Automated detection of third molars and mandibular nerve by deep learning.	5VFXIY8K	2019	Vinayahalingam, Shankeeth; Xi, Tong; Bergé, Stefaan; Maal, Thomas; de Jong, Guido	The approximity of the inferior alveolar nerve (IAN) to the roots of lower third molars (M3) is a risk factor for the occurrence of nerve damage and subsequent sensory disturbances of the lower lip and chin following the removal of third molars. To assess this risk, the identification of M3 and IAN on dental panoramic radiographs (OPG) is mandatory. In this study, we developed and validated an au…	Hormazd	Shrey	Yes	Yes	Yes			Team B	Yes	Yes	Yes	Oral and Maxillofacial Surgery	Segmentation	Supervised ML	Yes	Retrospective	No	Yes	Yes	Yes	No	No	Yes	No	Yes	Yes	Yes	No	Yes	No	No	No	No	No	Reviewed with Raunak. This paper is a very good example of applying machine learning and AI to dentistry and satisfies many important criteria. Only a few columns left blank.
Machine learning in orthodontics: Introducing a 3D auto-segmentation and auto-landmark finder of CBCT images to assess maxillary constriction in unilateral impacted canine patients.	9Y9DHTAX	2020	Chen, Si; Wang, Li; Li, Gang; Wu, Tai-Hsien; Diachina, Shannon; Tejera, Beatriz; Kwon, Jane Jungeun; Lin, Feng-Chang; Lee, Yan-Ting; Xu, Tianmin; Shen, Dinggang; Ko, Ching-Chang	OBJECTIVES: To (1) introduce a novel machine learning method and (2) assess maxillary structure variation in unilateral canine impaction for advancing clinically viable information. MATERIALS AND METHODS: A machine learning algorithm utilizing Learning-based multi-source IntegratioN frameworK for Segmentation (LINKS) was used with cone-beam computed tomography (CBCT) images to quantify volumetric…	Hormazd	Shrey	Yes	Yes	Yes			Team B	Yes	Yes	Yes	Orthodontics and Dentofacial Orthopedics	Segmentation	Supervised ML	Yes	Retrospective	No	Yes	Yes	Yes	No	No	No	No	Yes	Yes	No	No	Yes	No	No	No	No	Yes	Reviewed with Raunak.
A novel noise filtered and occlusion removal: navigational accuracy in augmented reality-based constructive jaw surgery.	MV4ZJKS4	2018	Basnet, Bijaya Raj; Alsadoon, Abeer; Withana, Chandana; Deva, Anand; Paul, Manoranjan	PURPOSE: Augmented reality-based constructive jaw surgery has been facing various limitations such as noise in real-time images, the navigational error of implants and jaw, image overlay error, and occlusion handling which have limited the implementation of augmented reality (AR) in corrective jaw surgery. This research aimed to improve the navigational accuracy, through noise and occlusion remov…	Hormazd	Shrey	Maybe	Yes	To Review	Kshitij	Yes	Team B	Yes	Yes	No	Oral and Maxillofacial Radiology	Segmentation	Supervised ML	No	Retrospective	Yes	No	Yes	Yes	No	No	Yes	No	Yes	Yes	No	No	No	Yes	Yes	Yes	Yes	Yes
Memetic Search Optimization Along with Genetic Scale Recurrent Neural Network for Predictive Rate of Implant Treatment.	3T27HSD3	2018	Alarifi, Abdulaziz; AlZubi, Ahmad Ali	Implant treatment is one of the most important surgical processes in teeth which reduces the difficulties in teeth by providing the interface between bone and jaw. The established implant treatment used to support the denture, bridge and teeth crown. Even though it supports many dental related activities, the successive measure of implant treatment is fail to manage because it fully depends on th…	Hormazd	Shrey	Yes	Yes	Yes			Team B	Yes	No	Yes	Prosthodontics	Classification	Supervised ML	Yes	Retrospective	Yes	No	No	Yes	Yes	Yes	Yes	Yes	No	Yes	No	No	Yes	No	Yes	No	No	No
Relationship between trabecular bone architecture and early dental implant failure in the posterior region of the mandible.	6UCKGKIJ	2020	Nicolielo, Laura Ferreira Pinheiro; Van Dessel, Jeroen; Jacobs, Reinhilde; Quirino Silveira Soares, Mariana; Collaert, Bruno	OBJECTIVE: To investigate the relationship between preoperative trabecular bone structure and implant outcome based on bone morphometric bone parameters from CBCT scans. MATERIALS AND METHODS: Twenty consecutive cases with early implant failure in the posterior region of the mandible were matched with 20 control patients with a successful implant osseointegration selected. All patients had taken …	Hormazd	Shrey	Yes	Yes	Yes			Team B	Yes	No	Yes	Prosthodontics	Classification	Unsupervised ML	Yes	Retrospective	Yes	Yes	Yes	Yes	No	No	No	No	No	Yes	No	No	No	Yes	No	No	No	No
CLPNet: Cleft Lip and Palate Surgery Support With Deep Learning.	DP5BJ9KM	2019	Li, Yizhou; Cheng, Junhao; Mei, Hongxiang; Ma, Huangshui; Chen, Zhuojun; Li, Yang	Cleft lip and palate is the most common congenital malformation in oral and maxillofacial region. As a kind of facial plastic surgery, the most important factor for the success of cleft lip and palate repair surgery is the design of surgical markers and incisions. However, general hospitals especially in rural areas lack dependable medical resources, which makes the effect of the surgery hard to …	Hormazd	Shrey	Yes	Yes	Yes			Team B	Yes	No	Yes	Oral and Maxillofacial Surgery	Regression	Supervised ML	Yes	Retrospective	Yes	Yes	Yes	Yes	No	No	No	No	Yes	Yes	No	No	Yes	No	No	Yes	Yes	Yes
A Digital Shade-Matching Device for Dental Color Determination Using the Support Vector Machine Algorithm.	HZRLLDWN	2018	Kim, Minah; Kim, Byungyeon; Park, Byungjun; Lee, Minsuk; Won, Youngjae; Kim, Choul-Young; Lee, Seungrag	In this study, we developed a digital shade-matching device for dental color determination using the support vector machine (SVM) algorithm. Shade-matching was performed using shade tabs. For the hardware, the typically used intraoral camera was modified to apply the cross-polarization scheme and block the light from outside, which can lead to shade-matching errors. For reliable experiments, a pr…	Mohita	Shrey	Yes	Yes	Yes			Team D	Yes	Yes	Yes	Prosthodontics	Classification	Supervised ML	Yes	Retrospective	Yes	No	Yes	Yes	No	No	No	No	Yes	Yes	Yes	Yes	Yes	Yes	Yes	Yes	Yes	Yes
Toothbrushing Systematics Index (TSI) - A new tool for quantifying systematics in toothbrushing behaviour.	CMEE5TBJ	2018	Schlueter, Nadine; Winterfeld, Katrin; Quera, Vicenç; Winterfeld, Tobias; Ganss, Carolina	Systematics is considered important for effective toothbrushing. A theoretical concept of systematics in toothbrushing and a validated index to quantify it using observational data is suggested. The index consists of three components: completeness (all areas of the dentition reached), isochronicity (all areas brushed equally long) and consistency (avoiding frequent alternations between areas). To…	Mohita	Shrey	Yes	Maybe	To Review	Shruti	Yes	Team D	Yes	Yes	Yes	Periodontics	Classification	Supervised ML	No	Retrospective	No	No	No	No	No	No	No	No	Yes	Yes	No	No	No	Yes	No	No	Yes	No
Predicting the Debonding of CAD/CAM Composite Resin Crowns with AI.	PBCDGV9D	2019	Yamaguchi, S.; Lee, C.; Karaer, O.; Ban, S.; Mine, A.; Imazato, S.	A preventive measure for debonding has not been established and is highly desirable to improve the survival rate of computer-aided design/computer-aided manufacturing (CAD/CAM) composite resin (CR) crowns. The aim of this study was to assess the usefulness of deep learning with a convolution neural network (CNN) method to predict the debonding probability of CAD/CAM CR crowns from 2-dimensional i…	Mohita	Shrey	Yes	Yes	Yes			Team D	Yes	Yes	Yes	Prosthodontics	Classification	Supervised ML	Yes	Retrospective	No	Yes	No	Yes	No	No	Yes	Yes	Yes	Yes	No	Yes	Yes	No	Yes	Yes	No	No
Metallic dental artifact reduction in computed tomography (Smart MAR): Improvement of image quality and diagnostic confidence in patients with suspected head and neck pathology and oral implants.	NVD6EZBK	2019	Feldhaus, Felix; Böning, Georg; Jonczyk, Martin; Kahn, Johannes; Fehrenbach, Uli; Maurer, M.; Renz, D.; Hamm, Bernd; Streitparth, Florian	PURPOSE: We determined whether the Smart MAR metal artifact reduction tool - a three-stage, projection-based, post processing algorithm - improves subjective and objective image quality and diagnostic confidence in patients with dental artifacts and suspected head and neck pathology compared to standard adaptive statistical iterative reconstructions (ASIR V) alone. METHOD: The study included 100 …	Mohita	Shrey	Yes	Yes	Yes			Team D	Yes	Yes	Yes	Oral and Maxillofacial Radiology	Regression	Supervised ML	No	Retrospective	Yes	No	Yes	Yes	No	No	No	No	No	Yes	No	No	Yes	No	No	Yes	No	No
Predicting postoperative facial swelling following impacted mandibular third molars extraction by using artificial neural networks evaluation.	2LS7PRW9	2018	Zhang, Wei; Li, Jun; Li, Zu-Bing; Li, Zhi	Patients' postoperative facial swelling following third molars extraction may have both biological impacts and social impacts. The purpose of this study was to evaluate the accuracy of artificial neural networks in the prediction of the postoperative facial swelling following the impacted mandibular third molars extraction. The improved conjugate grads BP algorithm combining with adaptive BP algo…	Mohita	Shrey	Yes	Yes	Yes			Team D	Yes	Yes	No	Oral and Maxillofacial Surgery	Regression	Supervised ML	No	Retrospective	No	Yes	No	No	No	No	No	No	Yes	No	No	No	No	No	No	No	No	Yes
A practical marker-less image registration method for augmented reality oral and maxillofacial surgery.	GVDPKKI2	2019	Wang, Junchen; Shen, Yu; Yang, Shuo	BACKGROUND: Image registration lies in the core of augmented reality (AR), which aligns the virtual scene with the reality. In AR surgical navigation, the performance of image registration is vital to the surgical outcome. METHODS: This paper presents a practical marker-less image registration method for AR-guided oral and maxillofacial surgery where a virtual scene is generated and mixed with re…	Mohita	Shrey	Yes	Maybe	To Review	Shruti	Yes	Team D	Yes	No	No	Oral and Maxillofacial Radiology	Classification	Supervised ML	No	Retrospective	No	No	Yes	Yes	No	No	No	No	No	No	No	No	No	No	Yes	Yes	No	No
Segmentation of dental cone-beam CT scans affected by metal artifacts using a mixed-scale dense convolutional neural network.	4ZAG9P9R	2019	Minnema, Jordi; van Eijnatten, Maureen; Hendriksen, Allard A.; Liberton, Niels; Pelt, Daniël M.; Batenburg, Kees Joost; Forouzanfar, Tymour; Wolff, Jan	PURPOSE: In order to attain anatomical models, surgical guides and implants for computer-assisted surgery, accurate segmentation of bony structures in cone-beam computed tomography (CBCT) scans is required. However, this image segmentation step is often impeded by metal artifacts. Therefore, this study aimed to develop a mixed-scale dense convolutional neural network (MS-D network) for bone segme…	Mohita	Shrey	Yes	Yes	Yes			Team D	Yes	Yes	No	Oral and Maxillofacial Radiology	Segmentation	Supervised ML	No	Retrospective	No	Yes	Yes	Yes	No	No	No	No	Yes	No	Yes	No	Yes	No	No	No	Yes	No
Improvement of region of interest extraction and scanning method of computer-aided diagnosis system for osteoporosis using panoramic radiographs.	3HIIJ9RQ	2019	Nakamoto, Takashi; Taguchi, Akira; Verdonschot, Rinus Gerardus; Kakimoto, Naoya	OBJECTIVES: Patients undergoing osteoporosis treatment benefit greatly from early detection. We previously developed a computer-aided diagnosis (CAD) system to identify osteoporosis using panoramic radiographs. However, the region of interest (ROI) was relatively small, and the method to select suitable ROIs was labor-intensive. This study aimed to expand the ROI and perform semi-automatized extr…	Mohita	Shrey	Maybe	Yes	To Review	Shruti	Yes	Team D	Yes	Yes	No	Oral and Maxillofacial Radiology	Classification	Supervised ML	No	Retrospective	No	Yes	No	No	No	No	Yes	Yes	No	Yes	No	No	Yes	Yes	Yes	Yes	No	No
Total virtual workflow in CAD-CAM bony reconstruction with a single step free fibular graft and immediate dental implants.	87JMLDNG	2018	Zweifel, D.; Bredell, M. G.; Essig, H.; Gander, T.; Lanzer, M.; Rostetter, C.; Rücker, M.; Studer, S.	The Surgical reconstruction of defects of the face is challenging. Local and regional flaps have an important part to play, but large defects of bone and soft tissue are a greater problem. Microvascular tissue transfer has become the standard for such patients, and preoperative planning of bony reconstructions is now common. To use these preplanning tools best the implants should be placed in the…	Mohita	Shrey	Yes	Yes	Yes			Team D	Yes	No	Yes	Oral and Maxillofacial Surgery	Segmentation	Supervised ML	No	Retrospective	No	Yes	No	No	No	No	No	No	No	Yes	No	No	No	Yes	No	No	Yes	No
Surgical Restorative Decision Algorithm for Edentulous Condition in Implant Dentistry With Emphasis on Bone Augmentation.	C534VNY7	2019	Tolstunov, Len	Ridge preservation and bone augmentation techniques in implant dentistry are designed to preserve and augment existing alveolar ridge to prepare it for implant treatment. Bone stock is an essential component for a long-term success of dental implants. This article provides a prosthetically driven step-by-step surgical restorative decision tree algorithm to diagnose and treat an edentulous conditi…	Mohita	Shrey	No	Yes	To Review	Ashlesha	Yes	Team D	Yes	No	Yes	Oral and Maxillofacial Surgery	Classification	Supervised ML	Yes	Retrospective	No	No	Yes	Yes	Yes	No	No	No	No	Yes	No	No	Yes	No	No	No	No	No
Raman spectroscopy for assessment of bone resection margins in mandibulectomy for oral cavity squamous cell carcinoma.	NMXMKVMH	2018	Barroso, Elisa M.; Ten Hove, Ivo; Bakker Schut, Tom C.; Mast, Hetty; van Lanschot, Cornelia G. F.; Smits, Roeland W. H.; Caspers, Peter J.; Verdijk, Rob; Noordhoek Hegt, Vincent; Baatenburg de Jong, Robert J.; Wolvius, Eppo B.; Puppels, Gerwin J.; Koljenović, Senada	OBJECTIVES: The aim of this study was to investigate the potential of Raman spectroscopy for detection of oral cavity squamous cell carcinoma (OCSCC) in bone resection surfaces during mandibulectomy. MATERIALS & METHODS: Raman mapping experiments were performed on fresh mandible resection specimens from patients treated with mandibulectomy for OCSCC. A tumour detection algorithm was created based…	Mohita	Shrey	Yes	Yes	Yes			Team D	Yes	No	Yes	Oral and Maxillofacial Surgery	Segmentation	Supervised ML	Yes	Prospective	Yes	Yes	No	No	No	No	Yes	No	No	No	No	No	No	No	No	No	Yes	No
The efficacy of metal artifact reduction (MAR) algorithm in cone-beam computed tomography on the diagnostic accuracy of fenestration and dehiscence around dental implants.	GJY3RTKC	2020	Sheikhi, Mahnaz; Behfarnia, Parichehr; Mostajabi, Mahdis; Nasri, Naeimeh	BACKGROUND: The aim of the present study was to investigate the impact of metal artifact reduction (MAR) algorithm of cone-beam computed tomography (CBCT) on the diagnostic accuracy of fenestration and dehiscence around dental implants. METHODS: Twenty-three dental implants were placed adjacent to the dehiscence and 23 adjacent to the fenestration defects on bovine bone blocks. The blocks were sc…	Mohita	Shrey	Maybe	Yes	To Review	Ashlesha	Yes	Team D	Yes	No	No	Periodontics	Classification	Supervised ML	No	Prospective	No	Yes	No	No	No	No	Yes	No	Yes	No	No	No	No	No	No	No	No	No
Automatic detection and classification of radiolucent lesions in the mandible on panoramic radiographs using a deep learning object detection technique.	EHRUGH2J	2019	Ariji, Yoshiko; Yanashita, Yudai; Kutsuna, Syota; Muramatsu, Chisako; Fukuda, Motoki; Kise, Yoshitaka; Nozawa, Michihito; Kuwada, Chiaki; Fujita, Hiroshi; Katsumata, Akitoshi; Ariji, Eiichiro	OBJECTIVE: The aim of this study was to investigate whether a deep learning object detection technique can automatically detect and classify radiolucent lesions in the mandible on panoramic radiographs. STUDY DESIGN: Panoramic radiographs of patients with mandibular radiolucent lesions of 10 mm or greater, including ameloblastomas, odontogenic keratocysts, dentigerous cysts, radicular cysts, and …	Dev	Arjun	Yes	Yes	Yes		Yes	Team F	Yes	Yes	No	Oral and Maxillofacial Radiology	Classification	Supervised ML	Yes	Retrospective	Yes	Yes	Yes	Yes	No	No	No	No	Yes	Yes	Yes	No	Yes	No	Yes	Yes	No	No
A 3-Dimensional Approach for Analysis in Orthognathic Surgery-Using Free Software for Voxel-Based Alignment and Semiautomatic Measurement.	ZWUFPZFD	2018	Stokbro, Kasper; Thygesen, Torben	PURPOSE: In orthognathic surgery, the repeatability of 3-dimensional (3D) measurements is limited by the need for manual reidentification of reference points, which can incorporate errors greater than 1 mm for every 4 repeated measurements. This report describes a semiautomatic approach to decrease the manual reidentification error. This study evaluated the repeatability of surgical outcome measu…	Dev	Arjun	Yes	Yes	Yes			Team F	Yes	Yes	Yes	Oral and Maxillofacial Surgery	Classification	Supervised ML	Yes	Retrospective	No	Yes	Yes	Yes	No	No	No	Yes	No	Yes	Yes	No	Yes	No	Yes	Yes	Yes	No
Fully automated searching for the optimal VMAT jaw settings based on Eclipse Scripting Application Programming Interface (ESAPI) and RapidPlan knowledge-based planning.	U9HHB63X	2018	Huang, Yuliang; Yue, Haizhen; Wang, Meijiao; Li, Sha; Zhang, Jian; Liu, Zhuolun; Zhang, Yibao	PURPOSE: Eclipse treatment planning system has not been able to optimize the jaw positions for Volumetric Modulated Arc Therapy (VMAT). The arbitrary and planner-dependent jaw placements define the maximum field size within which multi-leaf-collimator (MLC) sequences can be optimized to modulate the beam. Considering the mechanical constraints of MLC transitional speed and range, suboptimal X jaw…	Dev	Arjun	Yes	Yes	Yes			Team F	Yes	Yes	Yes	Oral and Maxillofacial Radiology	Segmentation	Supervised ML	Yes	Retrospective	Yes	Yes	Yes	Yes	No	No	No	No	Yes	Yes	Yes	No	Yes	No	Yes	Yes	Yes	No
A novel rotational matrix and translation vector algorithm: geometric accuracy for augmented reality in oral and maxillofacial surgeries.	J32SZGC6	2018	Murugesan, Yahini Prabha; Alsadoon, Abeer; Manoranjan, Paul; Prasad, P. W. C.	BACKGROUND: Augmented reality-based surgeries have not been successfully implemented in oral and maxillofacial areas due to limitations in geometric accuracy and image registration. This paper aims to improve the accuracy and depth perception of the augmented video. METHODOLOGY: The proposed system consists of a rotational matrix and translation vector algorithm to reduce the geometric error and …	Dev	Arjun	Yes	Yes	Yes			Team F	Yes	Yes	Yes	Oral and Maxillofacial Surgery	Segmentation	Supervised ML	Yes	Retrospective	Yes	Yes	Yes	Yes	Yes	No	Yes	No	Yes	Yes	Yes	No	Yes	No	Yes	No	Yes	No
Metal artifacts in patients with large dental implants and bridges: combination of metal artifact reduction algorithms and virtual monoenergetic images provides an approach to handle even strongest artifacts.	EKI95AIC	2019	Laukamp, Kai Roman; Zopfs, David; Lennartz, Simon; Pennig, Lenhard; Maintz, David; Borggrefe, Jan; Große Hokamp, Nils	OBJECTIVES: This study compares reduction of strong metal artifacts from large dental implants/bridges using spectral detector CT-derived virtual monoenergetic images (VMI), metal artifact reduction algorithms/reconstructions (MAR), and a combination of both methods (VMI(MAR)) to conventional CT images (CI). METHODS: Forty-one spectral detector CT (SDCT) datasets of patients that obtained additio…	Dev	Arjun	Yes	Yes	Yes			Team F	Yes	Yes	Yes	Oral and Maxillofacial Radiology	Segmentation	Supervised ML	Yes	Retrospective	Yes	Yes	Yes	Yes	No	No	Yes	Yes	No	Yes	Yes	No	Yes	No	Yes	Yes	Yes	Yes
Evaluation of a Novel Computer Color Matching System Based on the Improved Back-Propagation Neural Network Model.	HLPPH3YP	2018	Wei, Jiaqiang; Peng, Mengdong; Li, Qing; Wang, Yining	PURPOSE: To explore the feasibility of a novel computer color-matching (CCM) system based on the improved back-propagation neural network (BPNN) model by comparing it with the traditional visual method. MATERIAL AND METHODS: Forty-three metal-ceramic specimens were fabricated by proportionally mixing porcelain powders. Thirty-nine specimens were randomly selected to train the BPNN model, while th…	Dev	Arjun	Yes	Yes	Yes			Team F	Yes	Yes	Yes	Prosthodontics	Regression	Supervised ML	Yes	Retrospective	Yes	Yes	Yes	Yes	No	No	Yes	Yes	Yes	Yes	Yes	No	Yes	Yes	Yes	Yes	No	Yes
Application of Image Compression Ratio Analysis as a Method for Quantifying Complexity of Dental Enamel Microstructure.	HRE9GYRD	2019	Hogg, Russell T.; Richardson, Carol	It is well recognized that enamel microanatomy in mammals reflects biomechanical demands placed upon teeth, as determined by mechanical properties of species' diets, use of teeth as weapons, and so forth. However, there are limited options for researchers wishing to perform large-scale comparisons of enamel microstructure with adaptive questions in mind. This is because to date there has been no …	Dev	Arjun	Yes	Maybe	To Review	Ashlesha	Yes	Team F	Yes	Yes	Yes	Oral and Maxillofacial Pathology	Classification	Supervised ML	Yes	Retrospective	Yes	Yes	Yes	Yes	Yes	Yes	Yes	No	No	Yes	Yes	No	Yes	No	Yes	Yes	Yes	No
An eFTD-VP framework for efficiently generating patient-specific anatomically detailed facial soft tissue FE mesh for craniomaxillofacial surgery simulation.	77YESTJZ	2018	Zhang, Xiaoyan; Kim, Daeseung; Shen, Shunyao; Yuan, Peng; Liu, Siting; Tang, Zhen; Zhang, Guangming; Zhou, Xiaobo; Gateno, Jaime; Liebschner, Michael A. K.; Xia, James J.	Accurate surgical planning and prediction of craniomaxillofacial surgery outcome requires simulation of soft tissue changes following osteotomy. This can only be achieved by using an anatomically detailed facial soft tissue model. The current state-of-the-art of model generation is not appropriate to clinical applications due to the time-intensive nature of manual segmentation and volumetric mesh…	Dev	Arjun	Yes	Maybe	To Review	Ashlesha	Yes	Team F	Yes	Yes	Yes	Oral and Maxillofacial Surgery	Classification	Supervised ML	Yes	Retrospective	Yes	Yes	Yes	Yes	No	No	Yes	Yes	Yes	Yes	Yes	No	Yes	No	Yes	Yes	Yes	No
A Simple Scatter Reduction Method in Cone-Beam Computed Tomography for Dental and Maxillofacial Applications Based on Monte Carlo Simulation.	SEV2L3WN	2018	Thanasupsombat, Chalinee; Thongvigitmanee, Saowapak S.; Aootaphao, Sorapong; Thajchayapong, Pairash	The quality of images obtained from cone-beam computed tomography (CBCT) is important in diagnosis and treatment planning for dental and maxillofacial applications. However, X-ray scattering inside a human head is one of the main factors that cause a drop in image quality, especially in the CBCT system with a wide-angle cone-beam X-ray source and a large area detector. In this study, the X-ray sc…	Dev	Arjun	Yes	No	To Review	Ashlesha	Yes	Team F	Yes	Yes	Yes	Oral and Maxillofacial Radiology	Classification	Supervised ML	Yes	Retrospective	Yes	Yes	Yes	Yes	No	No	Yes	Yes	Yes	Yes	Yes	No	Yes	Yes	Yes	No	Yes	No
Accuracy between virtual surgical planning and actual outcomes in orthognathic surgery by iterative closest point algorithm and color maps: A retrospective cohort study.	2G2RFBR6	2019	Marlière, D.-A.-A.; Demétrio, M.-S.; Schmitt, A.-R.-M.; Lovisi, C.-B.; Asprino, L.; Chaves-Netto, H.-D.-M.	BACKGROUND: To evaluate the accuracy between actual outcomes and virtual surgical planning (VSP) in orthognathic surgery regarding the use of three-dimensional (3D) surface models for registration using iterative closest point (ICP) algorithm and generated color maps. MATERIAL AND METHODS: Construction of planning and postoperative 3D models in STL files format (M0 and M1, respectively) from CBCT…	Dev	Arjun	Yes	Yes	Yes			Team F	Yes	Yes	Yes	Oral and Maxillofacial Surgery	Segmentation	Supervised ML	Yes	Retrospective	No	Yes	Yes	Yes	No	No	Yes	No	No	Yes	Yes	No	Yes	Yes	Yes	Yes	Yes	Yes
Deep Neural Networks for Dental Implant System Classification.	ZGS7XECK	2020	Sukegawa, Shintaro; Yoshii, Kazumasa; Hara, Takeshi; Yamashita, Katsusuke; Nakano, Keisuke; Yamamoto, Norio; Nagatsuka, Hitoshi; Furuki, Yoshihiko	In this study, we used panoramic X-ray images to classify and clarify the accuracy of different dental implant brands via deep convolutional neural networks (CNNs) with transfer-learning strategies. For objective labeling, 8859 implant images of 11 implant systems were used from digital panoramic radiographs obtained from patients who underwent dental implant treatment at Kagawa Prefectural Centr…	Michelle	Shrey	Yes	Yes	Yes			Team A	Yes	Yes	Yes	Prosthodontics	Classification	Supervised ML	No	Retrospective	Yes	Yes	Yes	Yes	No	No	No	No	Yes	Yes	No	No	Yes	No	Yes	Yes	Yes	No
Development of an Artificial Intelligence Model to Identify a Dental Implant from a Radiograph.	538AL636	2020	Hadj Saïd, Mehdi; Le Roux, Marc-Kévin; Catherine, Jean-Hugues; Lan, Romain	PURPOSE: The objective of this study was to develop a deep convolutional neural network (CNN) that would identify the brand and model of a dental implant from a radiograph. MATERIALS AND METHODS: A data augmentation procedure provided a total of 1,206 dental implant radiographic images of three different brands for six models (Nobel Biocare NobelActive [NNA] and Br.nemark System [NBS], Straumann …	Michelle	Shrey	Yes	Yes	Yes			Team A	Yes	Yes	Yes	Oral and Maxillofacial Surgery	Classification	Supervised ML	Yes	Retrospective	Yes	Yes	Yes	Yes	Yes	Yes	Yes	No	Yes	Yes	No	Yes	Yes	No	Yes	Yes	Yes	Yes
Deep learning-based detection of dental prostheses and restorations.	XMN5PPG7	2021	Takahashi, Toshihito; Nozaki, Kazunori; Gonda, Tomoya; Mameno, Tomoaki; Ikebe, Kazunori	The purpose of this study is to develop a method for recognizing dental prostheses and restorations of teeth using a deep learning. A dataset of 1904 oral photographic images of dental arches (maxilla: 1084 images; mandible: 820 images) was used in the study. A deep-learning method to recognize the 11 types of dental prostheses and restorations was developed using TensorFlow and Keras deep learni…	Michelle	Shrey	Yes	Yes	Yes			Team A	Yes	Yes	Yes	Prosthodontics	Classification	Supervised ML	Yes	Retrospective	Yes	Yes	No	No	No	No	No	No	No	Yes	Yes	No	Yes	No	No	Yes	No	Yes
Artificial intelligence in dentistry: Harnessing big data to predict oral cancer survival.	52CYAAGT	2020	Hung, Man; Park, Jungweon; Hon, Eric S.; Bounsanga, Jerry; Moazzami, Sara; Ruiz-Negrón, Bianca; Wang, Dawei	BACKGROUND: Oral cancer is the sixth most prevalent cancer worldwide. Public knowledge in oral cancer risk factors and survival is limited. AIM: To come up with machine learning (ML) algorithms to predict the length of survival for individuals diagnosed with oral cancer, and to explore the most important factors that were responsible for shortening or lengthening oral cancer survival. METHODS: We…	Michelle	Shrey	Maybe	Yes	To Review	Deeti	Yes	Team A	Yes	Yes	Yes	Oral and Maxillofacial Pathology	Regression	Supervised ML	Yes	Retrospective	No	Yes	Yes	Yes	Yes	Yes	Yes	No	Yes	Yes	No	Yes	Yes	No	Yes	Yes	Yes	Yes
Machine learning assisted Cameriere method for dental age estimation.	TBJF3CRE	2021	Shen, Shihui; Liu, Zihao; Wang, Jian; Fan, Linfeng; Ji, Fang; Tao, Jiang	BACKGROUND: Recently, the dental age estimation method developed by Cameriere has been widely recognized and accepted. Although machine learning (ML) methods can improve the accuracy of dental age estimation, no machine learning research exists on the use of the Cameriere dental age estimation method, making this research innovative and meaningful. AIM: The purpose of this research is to use 7 lo…	Michelle	Shrey	Yes	Yes	Yes			Team A	Yes	Yes	Yes	General Dentistry	Regression	Supervised ML	Yes	Retrospective	Yes	Yes	Yes	Yes	No	No	No	No	Yes	Yes	Yes	No	Yes	No	Yes	Yes	No	Yes
Application of neural network technologies in the dental caries forecast.	YS7NMKVA	2020	Udod, Oleksandr A.; Voronina, Hanna S.; Ivchenkova, Olena Yu	OBJECTIVE: The aim: of the work was to develop and apply in the clinical trial a software product for the dental caries prediction based on neural network programming. PATIENTS AND METHODS: Materials and methods: Dental examination of 73 persons aged 6-7, 12-15 and 35-44 years was carried out. The data obtained during the survey were used as input for the construction and training of the neural n…	Michelle	Shrey	Yes	Yes	Yes			Team A	Yes	Yes	Yes	Oral and Maxillofacial Radiology	Classification	Supervised ML	Yes	Prospective	No	Yes	Yes	Yes	No	No	No	No	No	Yes	No	No	No	No	Yes	No	Yes	Yes
Artificial Intelligence (AI)-Driven Molar Angulation Measurements to Predict Third Molar Eruption on Panoramic Radiographs.	ZTMBHEMK	2020	Vranckx, Myrthel; Van Gerven, Adriaan; Willems, Holger; Vandemeulebroucke, Arne; Ferreira Leite, André; Politis, Constantinus; Jacobs, Reinhilde	The purpose of the presented Artificial Intelligence (AI)-tool was to automatically segment the mandibular molars on panoramic radiographs and extract the molar orientations in order to predict the third molars' eruption potential. In total, 838 panoramic radiographs were used for training (n = 588) and validation (n = 250) of the network. A fully convolutional neural network with ResNet-101 back…	Michelle	Shrey	Yes	Yes	Yes			Team A	Yes	Yes	Yes	Oral and Maxillofacial Radiology	Segmentation	Supervised ML	Yes	Retrospective	Yes	No	Yes	Yes	Yes	Yes	Yes	Yes	Yes	Yes	Yes	No	Yes	No	Yes	Yes	Yes	No
Identification of dental implants using deep learning-pilot study.	M6A9ZKCH	2020	Takahashi, Toshihito; Nozaki, Kazunori; Gonda, Tomoya; Mameno, Tomoaki; Wada, Masahiro; Ikebe, Kazunori	BACKGROUND: In some cases, a dentist cannot solve the difficulties a patient has with an implant because the implant system is unknown. Therefore, there is a need for a system for identifying the implant system of a patient from limited data that does not depend on the dentist's knowledge and experience. The purpose of this study was to identify dental implant systems using a deep learning method…	Michelle	Shrey	Yes	Yes	Yes			Team A	Yes	Yes	Yes	Prosthodontics	Classification	Supervised ML	Yes	Retrospective	No	Yes	Yes	Yes	No	No	Yes	No	No	Yes	No	No	Yes	No	No	Yes	No	No
Dental enumeration and multiple treatment detection on panoramic X-rays using deep learning.	D7A4IUL6	2021	Yüksel, Atıf Emre; Gültekin, Sadullah; Simsar, Enis; Özdemir, Şerife Damla; Gündoğar, Mustafa; Tokgöz, Salih Barkın; Hamamcı, İbrahim Ethem	In this paper, a new powerful deep learning framework, named as DENTECT, is developed in order to instantly detect five different dental treatment approaches and simultaneously number the dentition based on the FDI notation on panoramic X-ray images. This makes DENTECT the first system that focuses on identification of multiple dental treatments; namely periapical lesion therapy, fillings, root c…	Michelle	Shrey	Yes	Yes	Yes			Team A	Yes	Yes	Yes	Oral and Maxillofacial Pathology	Segmentation	Supervised ML	Yes	Retrospective	Yes	Yes	Yes	No	No	No	No	No	No	Yes	No	No	No	No	Yes	Yes	Yes	Yes
Automated Identification of Dental Implants Using Artificial Intelligence.	3D8R2RXG	2021	da Mata Santos, Rafael Pereira; Vieira Oliveira Prado, Higor Eduardo; Soares Aranha Neto, Idalísio; Alves de Oliveira, Guilherme Augusto; Vespasiano Silva, Amaro Ilídio; Zenóbio, Elton Gonçalves; Manzi, Flávio Ricardo	PURPOSE: To develop and evaluate the accuracy of a computer-assisted system based on artificial intelligence for detecting and identifying dental implant brands using digital periapical radiographs. MATERIALS AND METHODS: A total of 1,800 digital periapical radiographs of dental implants from three distinct manufacturers (f1 = 600, f2 = 600, and f3 = 600) were split into training dataset (n = 1,4…	Michelle	Shrey	Yes	Yes	Yes			Team A	Yes	Yes	Yes	Oral and Maxillofacial Radiology	Classification	Supervised ML	Yes	Retrospective	Yes	Yes	Yes	Yes	No	No	Yes	Yes	Yes	Yes	No	No	Yes	No	Yes	Yes	Yes	Yes
Development of a Deep Learning Algorithm for Periapical Disease Detection in Dental Radiographs.	Y2QMUE8A	2020	Endres, Michael G.; Hillen, Florian; Salloumis, Marios; Sedaghat, Ahmad R.; Niehues, Stefan M.; Quatela, Olivia; Hanken, Henning; Smeets, Ralf; Beck-Broichsitter, Benedicta; Rendenbach, Carsten; Lakhani, Karim; Heiland, Max; Gaudin, Robert A.	Periapical radiolucencies, which can be detected on panoramic radiographs, are one of the most common radiographic findings in dentistry and have a differential diagnosis including infections, granuloma, cysts and tumors. In this study, we seek to investigate the ability with which 24 oral and maxillofacial (OMF) surgeons assess the presence of periapical lucencies on panoramic radiographs, and w…	Michelle	Shrey	Yes	Yes	Yes			Team A	Yes	Yes	Yes	Oral and Maxillofacial Surgery	Classification	Supervised ML	Yes	Retrospective	Yes	Yes	Yes	Yes	No	No	Yes	Yes	Yes	Yes	No	No	Yes	Yes	Yes	No	Yes	No
Optimization technique combined with deep learning method for teeth recognition in dental panoramic radiographs.	NUFX36AF	2020	Mahdi, Fahad Parvez; Motoki, Kota; Kobashi, Syoji	Computer-assisted analysis of dental radiograph in dentistry is getting increasing attention from the researchers in recent years. This is mainly because it can successfully reduce human-made error due to stress, fatigue or lack of experience. Furthermore, it reduces diagnosis time and thus, improves overall efficiency and accuracy of dental care system. An automatic teeth recognition model is pr…	Michelle	Shrey	Yes	Yes	Yes			Team A	Yes	Yes	Yes	General Dentistry	Classification	Supervised ML	Yes	Retrospective	Yes	Yes	Yes	Yes	No	No	No	No	Yes	Yes	Yes	No	Yes	No	Yes	Yes	No	No
Dental caries diagnosis in digital radiographs using back-propagation neural network.	FPTC5Z6G	2020	Geetha, V.; Aprameya, K. S.; Hinduja, Dharam M.	PURPOSE: An algorithm for diagnostic system with neural network is developed for diagnosis of dental caries in digital radiographs. The diagnostic performance of the designed system is evaluated. METHODS: The diagnostic system comprises of Laplacian filtering, window based adaptive threshold, morphological operations, statistical feature extraction and back-propagation neural network. The back pr…	Michelle	Shrey	Yes	Yes	Yes			Team A	Yes	No	Yes	Oral and Maxillofacial Radiology	Classification	Supervised ML	Yes	Retrospective	Yes	Yes	Yes	Yes	No	No	Yes	Yes	Yes	Yes	No	No	Yes	Yes	No	Yes	Yes	No
Deep learning for early dental caries detection in bitewing radiographs.	KHS69XQL	2021	Lee, Shinae; Oh, Sang-Il; Jo, Junik; Kang, Sumi; Shin, Yooseok; Park, Jeong-Won	The early detection of initial dental caries enables preventive treatment, and bitewing radiography is a good diagnostic tool for posterior initial caries. In medical imaging, the utilization of deep learning with convolutional neural networks (CNNs) to process various types of images has been actively researched, with promising performance. In this study, we developed a CNN model using a U-shape…	Michelle	Shrey	Yes	Yes	Yes			Team A	Yes	Yes	Yes	Oral and Maxillofacial Surgery	Segmentation	Supervised ML	Yes	Retrospective	Yes	Yes	Yes	No	No	No	Yes	Yes	Yes	Yes	No	No	Yes	No	Yes	Yes	No	Yes
Transfer Deep Learning for Dental and Maxillofacial Imaging Modality Classification: A Preliminary Study.	EQMU46YR	2021	Kats, Lazar; Vered, Marilena; Kharouba, Johnny; Blumer, Sigalit	OBJECTIVE: To apply the technique of transfer deep learning on a small data set for automatic classification of X-ray modalities in dentistry. STUDY DESIGN: For solving the problem of classification, the convolution neural networks based on VGG16, NASNetLarge and Xception architectures were used, which received pre-training on ImageNet subset. In this research, we used an in-house dataset created…	Michelle	Shrey	Maybe	Yes	To Review	Deeti	Yes	Team A	Yes	Yes	Yes	Oral and Maxillofacial Pathology	Classification	Supervised ML	Yes	Retrospective	No	No	Yes	No	No	No	Yes	No	Yes	Yes	No	Yes	No	No	Yes	Yes	Yes	No
Clinically applicable artificial intelligence system for dental diagnosis with CBCT.	UUL4ETQ2	2021	Ezhov, Matvey; Gusarev, Maxim; Golitsyna, Maria; Yates, Julian M.; Kushnerev, Evgeny; Tamimi, Dania; Aksoy, Secil; Shumilov, Eugene; Sanders, Alex; Orhan, Kaan	In this study, a novel AI system based on deep learning methods was evaluated to determine its real-time performance of CBCT imaging diagnosis of anatomical landmarks, pathologies, clinical effectiveness, and safety when used by dentists in a clinical setting. The system consists of 5 modules: ROI-localization-module (segmentation of teeth and jaws), tooth-localization and numeration-module, peri…	Michelle	Shrey	Yes	Yes	Yes			Team A	Yes	Yes	Yes	Oral and Maxillofacial Pathology	Segmentation	Supervised ML	Yes	Retrospective	Yes	Yes	Yes	Yes	Yes	Yes	No	No	Yes	Yes	Yes	No	Yes	Yes	No	Yes	No	Yes
Deep learning-based dental plaque detection on primary teeth: a comparison with clinical assessments.	GRX6BJSD	2020	You, Wenzhe; Hao, Aimin; Li, Shuai; Wang, Yong; Xia, Bin	BACKGROUND: Dental plaque causes many common oral diseases (e.g., caries, gingivitis, and periodontitis). Therefore, plaque detection and control are extremely important for children's oral health. The objectives of this study were to design a deep learning-based artificial intelligence (AI) model to detect plaque on primary teeth and to evaluate the diagnostic accuracy of the model. METHODS: A c…	Michelle	Shrey	Maybe	Yes	To Review	Deeti	Yes	Team A	Yes	Yes	Yes	Pediatric Dentistry	Segmentation	Supervised ML	Yes	Retrospective	Yes	Yes	Yes	Yes	No	No	No	No	Yes	No	No	No	Yes	Yes	No	Yes	No	Yes
Deep Learning Method for Mandibular Canal Segmentation in Dental Cone Beam Computed Tomography Volumes.	LNQ3ETN3	2020	Jaskari, Joel; Sahlsten, Jaakko; Järnstedt, Jorma; Mehtonen, Helena; Karhu, Kalle; Sundqvist, Osku; Hietanen, Ari; Varjonen, Vesa; Mattila, Vesa; Kaski, Kimmo	Accurate localisation of mandibular canals in lower jaws is important in dental implantology, in which the implant position and dimensions are currently determined manually from 3D CT images by medical experts to avoid damaging the mandibular nerve inside the canal. Here we present a deep learning system for automatic localisation of the mandibular canals by applying a fully convolutional neural …	Michelle	Shrey	Yes	Yes	Yes			Team A	Yes	Yes	Yes	Oral and Maxillofacial Radiology	Segmentation	Supervised ML	Yes	Retrospective	Yes	Yes	Yes	Yes	Yes	Yes	No	No	No	Yes	Yes	No	Yes	No	No	No	Yes	Yes
A deep learning approach to dental restoration classification from bitewing and periapical radiographs.	P23VWJNW	2021	Karatas, Ozcan; Cakir, Nazire Nurdan; Ozsariyildiz, Saban Suat; Kis, Hatice Cansu; Demirbuga, Sezer; Gurgan, Cem Abdulkadir	OBJECTIVE: The aim of this study was to examine the success of deep learning-based convolutional neural networks (CNN) in the detection and differentiation of amalgam, composite resin, and metal-ceramic restorations from bitewing and periapical radiographs. METHOD AND MATERIALS: Five hundred and fifty bitewing and periapical radiographs were used. Eighty percent of the images were used for traini…	Michelle	Shrey	Yes	Yes	Yes			Team A	Yes	Yes	Yes	Oral and Maxillofacial Radiology	Classification	Supervised ML	Yes	Retrospective	No	Yes	Yes	No	No	No	No	No	Yes	Yes	Yes	Yes	Yes	No	No	Yes	No	No
Generalizability of deep learning models for dental image analysis.	ET7I9AE2	2021	Krois, Joachim; Garcia Cantu, Anselmo; Chaurasia, Akhilanand; Patil, Ranjitkumar; Chaudhari, Prabhat Kumar; Gaudin, Robert; Gehrung, Sascha; Schwendicke, Falk	We assessed the generalizability of deep learning models and how to improve it. Our exemplary use-case was the detection of apical lesions on panoramic radiographs. We employed two datasets of panoramic radiographs from two centers, one in Germany (Charité, Berlin, n = 650) and one in India (KGMU, Lucknow, n = 650): First, U-Net type models were trained on images from Charité (n = 500) and assess…	Michelle	Shrey	Yes	Yes	Yes			Team A	Yes	Yes	Yes	Oral and Maxillofacial Surgery	Segmentation	Supervised ML	Yes	Retrospective	No	No	Yes	Yes	No	No	Yes	Yes	Yes	No	Yes	Yes	Yes	No	Yes	No	Yes	No
Structuring electronic dental records through deep learning for a clinical decision support system.	35WZJIPQ	2021	Chen, Qingxiao; Zhou, Xuesi; Wu, Ji; Zhou, Yongsheng	Extracting information from unstructured clinical text is a fundamental and challenging task in medical informatics. Our study aims to construct a natural language processing (NLP) workflow to extract information from Chinese electronic dental records (EDRs) for clinical decision support systems (CDSSs). We extracted attributes, attribute values, and tooth positions based on an existing ontology …	Michelle	Shrey	No	Yes	To Review	Deeti	Yes	Team A	Yes	Yes	Yes	Oral Medicine	Segmentation	Supervised ML	Yes	Retrospective	Yes	No	Yes	Yes	No	No	No	No	No	No	No	No	Yes	No	No	No	No	No
Comparison of different machine learning approaches to predict dental age using Demirjian's staging approach.	UX2Q5WE8	2021	Galibourg, Antoine; Cussat-Blanc, Sylvain; Dumoncel, Jean; Telmon, Norbert; Monsarrat, Paul; Maret, Delphine	CONTEXT: Dental age, one of the indicators of biological age, is inferred by radiological methods. Two of the most commonly used methods are using Demirjian's radiographic stages of permanent teeth excluding the third molar (Demirjian's and Willems' method). The major drawbacks of these methods are that they are based on population-specific conversion tables and may tend to over- or underestimate…	Michelle	Shrey	Maybe	No	To Review	Deeti	Yes	Team A	Yes	Yes	Yes	Oral and Maxillofacial Pathology	Regression	Supervised ML	Yes	Retrospective	Yes	Yes	Yes	No	No	No	No	No	Yes	Yes	Yes	No	Yes	No	Yes	Yes	No	Yes
TSegNet: An efficient and accurate tooth segmentation network on 3D dental model.	MR9IVCIM	2021	Cui, Zhiming; Li, Changjian; Chen, Nenglun; Wei, Guodong; Chen, Runnan; Zhou, Yuanfeng; Shen, Dinggang; Wang, Wenping	Automatic and accurate segmentation of dental models is a fundamental task in computer-aided dentistry. Previous methods can achieve satisfactory segmentation results on normal dental models; however, they fail to robustly handle challenging clinical cases such as dental models with missing, crowding, or misaligned teeth before orthodontic treatments. In this paper, we propose a novel end-to-end …	Michelle	Shrey	Yes	Yes	Yes			Team A	Yes	Yes	Yes	Dental Anesthesiology	Segmentation	Supervised ML	Yes	Retrospective	Yes	Yes	Yes	Yes	No	No	No	No	Yes	Yes	No	Yes	Yes	No	No	Yes	No	Yes
Automated feature detection in dental periapical radiographs by using deep learning.	9A3VC2TU	2021	Khan, Hassan Aqeel; Haider, Muhammad Ali; Ansari, Hassan Ali; Ishaq, Hamna; Kiyani, Amber; Sohail, Kanwal; Muhammad, Muhammad; Khurram, Syed Ali	OBJECTIVE: The aim of this study was to investigate automated feature detection, segmentation, and quantification of common findings in periapical radiographs (PRs) by using deep learning (DL)-based computer vision techniques. STUDY DESIGN: Caries, alveolar bone recession, and interradicular radiolucencies were labeled on 206 digital PRs by 3 specialists (2 oral pathologists and 1 endodontist). T…	Michelle	Herninder	Yes	Yes	Yes			Team A	Yes	Yes	Yes	Oral and Maxillofacial Radiology	Classification	Supervised ML	Yes	Retrospective	No	Yes	Yes	Yes	No	No	No	No	Yes	Yes	No	Yes	No	No	Yes	No	No	No
An artificial intelligence system using machine-learning for automatic detection and classification of dental restorations in panoramic radiography.	Z8L7M36Z	2020	Abdalla-Aslan, Ragda; Yeshua, Talia; Kabla, Daniel; Leichter, Isaac; Nadler, Chen	OBJECTIVES: The aim of this study was to develop a computer vision algorithm based on artificial intelligence, designed to automatically detect and classify various dental restorations on panoramic radiographs. STUDY DESIGN: A total of 738 dental restorations in 83 anonymized panoramic images were analyzed. Images were automatically cropped to obtain the region of interest containing maxillary an…	Michelle	Herninder	Yes	Yes	Yes			Team A	Yes	Yes	Yes	Oral and Maxillofacial Pathology	Segmentation	Supervised ML	Yes	Prospective	Yes	Yes	No	Yes	No	No	Yes	No	Yes	Yes	No	No	No	No	Yes	Yes	No	Yes
Dental disease detection on periapical radiographs based on deep convolutional neural networks.	VBKNB6GV	2021	Chen, Hu; Li, Hong; Zhao, Yijiao; Zhao, Jianjiang; Wang, Yong	OBJECTIVES: It is with a great prospect to develop an auxiliary diagnosis system for dental periapical radiographs based on deep convolutional neural networks (CNNs), and the indications and performances should be investigated. The aim of this study is to train CNNs for lesion detections on dental periapical radiographs, to evaluate performances across disease categories, severity levels, and tra…	Michelle	Herninder	Yes	Yes	Yes			Team A	Yes	Yes	Yes	Oral and Maxillofacial Surgery	Classification	Supervised ML	Yes	Retrospective	Yes	Yes	Yes	Yes	No	No	Yes	Yes	No	Yes	No	No	No	No	Yes	No	No	No
Artificial Intelligence in Fractured Dental Implant Detection and Classification: Evaluation Using Dataset from Two Dental Hospitals.	RX8F3TEU	2021	Lee, Dong-Woon; Kim, Sung-Yong; Jeong, Seong-Nyum; Lee, Jae-Hong	Fracture of a dental implant (DI) is a rare mechanical complication that is a critical cause of DI failure and explantation. The purpose of this study was to evaluate the reliability and validity of a three different deep convolutional neural network (DCNN) architectures (VGGNet-19, GoogLeNet Inception-v3, and automated DCNN) for the detection and classification of fractured DI using panoramic an…	Michelle	Herninder	Yes	Yes	Yes			Team A	Yes	Yes	Yes	Oral Medicine	Classification	Supervised ML	Yes	Retrospective	Yes	No	Yes	Yes	No	No	Yes	No	Yes	No	No	No	Yes	No	No	Yes	Yes	No
Machine learning for identification of dental implant systems based on shape - A descriptive study.	T4JG4CEG	2021	Benakatti, Veena Basappa; Nayakar, Ramesh P.; Anandhalli, Mallikarjun	AIM: To evaluate the efficacy of machine learning in identification of dental implant systems from panoramic radiographs based on the shape. SETTINGS AND DESIGN: In vitro-Descriptive study. MATERIALS AND METHODS: A Dataset of digital panoramic radiographs of three dental implant systems were obtained. The images were divided into two datasets: one for training and another for testing of the machi…	Michelle	Herninder	Yes	No	To Review	Shrey	Yes	Team A	Yes	Yes	Yes	Oral and Maxillofacial Radiology	Classification	Supervised ML	Yes	Retrospective	Yes	Yes	No	Yes	No	No	Yes	No	Yes	Yes	No	No	Yes	Yes	Yes	No	Yes	Yes
An artificial intelligence proposal to automatic teeth detection and numbering in dental bite-wing radiographs.	TR2E2M5L	2021	Yasa, Yasin; Çelik, Özer; Bayrakdar, Ibrahim Sevki; Pekince, Adem; Orhan, Kaan; Akarsu, Serdar; Atasoy, Samet; Bilgir, Elif; Odabaş, Alper; Aslan, Ahmet Faruk	OBJECTIVES: Radiological examination has an important place in dental practice, and it is frequently used in intraoral imaging. The correct numbering of teeth on radiographs is a routine practice that takes time for the dentist. This study aimed to propose an automatic detection system for the numbering of teeth in bitewing images using a faster Region-based Convolutional Neural Networks (R-CNN) …	Michelle	Herninder	Yes	Yes	Yes			Team A	Yes	Yes	No	General Dentistry	Segmentation	Supervised ML	Yes	Retrospective	Yes	No	Yes	Yes	No	No	Yes	No	Yes	Yes	No	No	Yes	No	No	No	No	No
Identification of dental pain sensation based on cardiorespiratory signals.	CUSZJ5NR	2021	Teichmann, Daniel; Hallmann, Alexander; Wolfart, Stefan; Teichmann, Maren	The aim of this study is to investigate the feasibility of the detection of brief periods of pain sensation based on cardiorespiratory signals during dental pain triggers. Twenty patients underwent dental treatment and reported their pain events by pressing a push button while ECG, PPG, and thoracic effort signals were simultaneously recorded. Potential pain-indicating features were calculated fr…	Michelle	Herninder	Yes	Yes	Yes			Team A	Yes	Yes	No	General Dentistry	Classification	Supervised ML	Yes	Prospective	No	Yes	Yes	Yes	No	No	Yes	Yes	Yes	Yes	No	No	Yes	No	No	No	No	Yes
Towards fully automated third molar development staging in panoramic radiographs.	Z2S4VL8H	2020	Banar, Nikolay; Bertels, Jeroen; Laurent, François; Boedi, Rizky Merdietio; De Tobel, Jannick; Thevissen, Patrick; Vandermeulen, Dirk	Staging third molar development is commonly used for age assessment in sub-adults. Current staging techniques are, at most, semi-automated and rely on manual interactions prone to operator variability. The aim of this study was to fully automate the staging process by employing the full potential of deep learning, using convolutional neural networks (CNNs) in every step of the procedure. The data…	Michelle	Herninder	Yes	Yes	Yes			Team A	Yes	No	Yes	Oral and Maxillofacial Surgery	Regression	Supervised ML	Yes	Retrospective	No	Yes	Yes	Yes	Yes	Yes	Yes	Yes	No	No	No	No	Yes	No	Yes	Yes	No	No
Predicting the Number of Fibular Segments to Reconstruct Mandibular Defects.	97DSJ42S	2020	Shkedy, Yotam; Howlett, Joel; Wang, Edward; Ongko, Jennifer; Scott Durham, J.; Prisman, Eitan	OBJECTIVES: Several classification schemes have been proposed to categorize mandibular defects following surgical resection; however, there is a paucity of data to guide an optimal reconstruction. This study examines the feasibility of using a geometric algorithm to simplify and determine the optimal reconstruction for a given mandibular defect. This algorithm is then applied to three different m…	Michelle	Herninder	Yes	Yes	Yes			Team A	Yes	No	Yes	Prosthodontics	Classification	Supervised ML	Yes	Retrospective	Yes	Yes	Yes	Yes	No	No	Yes	Yes	No	Yes	Yes	No	Yes	No	Yes	Yes	Yes	Yes
An artifıcial ıntelligence approach to automatic tooth detection and numbering in panoramic radiographs.	H2EARLIJ	2021	Bilgir, Elif; Bayrakdar, İbrahim Şevki; Çelik, Özer; Orhan, Kaan; Akkoca, Fatma; Sağlam, Hande; Odabaş, Alper; Aslan, Ahmet Faruk; Ozcetin, Cemre; Kıllı, Musa; Rozylo-Kalinowska, Ingrid	BACKGROUND: Panoramic radiography is an imaging method for displaying maxillary and mandibular teeth together with their supporting structures. Panoramic radiography is frequently used in dental imaging due to its relatively low radiation dose, short imaging time, and low burden to the patient. We verified the diagnostic performance of an artificial intelligence (AI) system based on a deep convol…	Kokila	Herninder	Yes	Yes	Yes			Team A	Yes	Yes	Yes	General Dentistry	Classification	Supervised ML	Yes	Retrospective	Yes	Yes	Yes	Yes	No	No	Yes	Yes	Yes	Yes	No	No	Yes	No	Yes	No	No	No
Accurate age classification using manual method and deep convolutional neural network based on orthopantomogram images.	7SLKAW87	2021	Guo, Yu-Cheng; Han, Mengqi; Chi, Yuting; Long, Hong; Zhang, Dong; Yang, Jing; Yang, Yang; Chen, Teng; Du, Shaoyi	Age estimation is an important challenge in many fields, including immigrant identification, legal requirements, and clinical treatments. Deep learning techniques have been applied for age estimation recently but lacking performance comparison between manual and machine learning methods based on a large sample of dental orthopantomograms (OPGs). In total, we collected 10,257 orthopantomograms for…	Kokila	Herninder	Yes	Yes	Yes			Team B	Yes	Yes	Yes	General Dentistry	Classification	Supervised ML	No	Retrospective	Yes	Yes	No	Yes	No	No	Yes	Yes	Yes	No	No	No	Yes	No	Yes	Yes	Yes	No
Evaluation of Transfer Learning with Deep Convolutional Neural Networks for Screening Osteoporosis in Dental Panoramic Radiographs.	NG5GTRC2	2020	Lee, Ki-Sun; Jung, Seok-Ki; Ryu, Jae-Jun; Shin, Sang-Wan; Choi, Jinwook	: Dental panoramic radiographs (DPRs) provide information required to potentially evaluate bone density changes through a textural and morphological feature analysis on a mandible. This study aims to evaluate the discriminating performance of deep convolutional neural networks (CNNs), employed with various transfer learning strategies, on the classification of specific features of osteoporosis in…	Kokila	Shrey	Yes	Yes	Yes			Team B	Yes	Yes	Yes	General Dentistry	Classification	Supervised ML	No	Retrospective	Yes	Yes	Yes	Yes	No	No	No	No	Yes	Yes	No	No	Yes	No	Yes	No	Yes	No
Exploring palatal and dental shape variation with 3D shape analysis and geometric deep learning.	CEX533LA	2021	Nauwelaers, Nele; Matthews, Harold; Fan, Yi; Croquet, Balder; Hoskens, Hanne; Mahdi, Soha; El Sergani, Ahmed; Gong, Shunwang; Xu, Tianmin; Bronstein, Michael; Marazita, Mary; Weinberg, Seth; Claes, Peter	OBJECTIVES: Palatal shape contains a lot of information that is of clinical interest. Moreover, palatal shape analysis can be used to guide or evaluate orthodontic treatments. A statistical shape model (SSM) is a tool that, by means of dimensionality reduction, aims at compactly modeling the variance of complex shapes for efficient analysis. In this report, we evaluate several competing approache…	Kokila	Herninder	Yes	Maybe	To Review	Shrey	Yes	Team B	Yes	Yes	Yes	General Dentistry	Generative AI	Unsupervised ML	Yes	Retrospective	Yes	Yes	Yes	Yes	Yes	Yes	Yes	Yes	Yes	Yes	Yes	No	Yes	No	No	No	Yes	No
Determination of growth and development periods in orthodontics with artificial neural network.	GPYC5KFK	2021	Kök, Hatice; Izgi, Mehmet Said; Acilar, Ayşe Merve	BACKGROUND: We aimed to determine the growth-development periods and gender from the cervical vertebrae using the artificial neural network (ANN). SETTING AND SAMPLE POPULATION: The cephalometric and hand-wrist radiographs obtained from 419 patients aged between 8 and 17 years were included in our study. MATERIALS AND METHODS: Our retrospective study consisted of 419 patients' cephalometric and h…	Kokila	Herninder	Yes	Yes	Yes			Team B	Yes	Yes	Yes	Orthodontics and Dentofacial Orthopedics	Classification	Supervised ML	Yes	Retrospective	No	Yes	Yes	Yes	No	No	No	No	Yes	Yes	No	No	Yes	No	Yes	Yes	Yes	No
A smart home dental care system: integration of deep learning, image sensors, and mobile controller.	ASYXW4QC	2021	Kim, Dogun; Choi, Jaeho; Ahn, Sangyoon; Park, Eunil	In this study, a home dental care system consisting of an oral image acquisition device and deep learning models for maxillary and mandibular teeth images is proposed. The presented method not only classifies tooth diseases, but also determines whether a professional dental treatment (NPDT) is required. Additionally, a specially designed oral image acquisition device was developed to perform imag…	Kokila	Herninder	Yes	Yes	Yes			Team B	Yes	Yes	No	General Dentistry	Classification	Supervised ML	Yes	Retrospective	No	No	Yes	Yes	No	No	Yes	Yes	Yes	No	Yes	No	Yes	No	Yes	No	Yes	No
Clinical Evaluation of Digital Dental Articulation for One-Piece Maxillary Surgery.	ITASJTXX	2020	Wong, Sonny; Deng, Han; Gateno, Jaime; Yuan, Peng; Garrett, Fred A.; Ellis, Randy K.; English, Jeryl D.; Jacob, Helder B.; Kim, Daeseung; Xia, James J.	PURPOSE: Methods for digital dental alignment are not readily available to automatically articulate the upper and lower jaw models. The purpose of the present study was to assess the accuracy of our newly developed 3-stage automatic digital articulation approach by comparing it with the reference standard of orthodontist-articulated occlusion. MATERIALS AND METHODS: Thirty pairs of stone dental m…	Kokila	Herninder	No	Yes	To Review	Shrey	Yes	Team B	Yes	Yes	Yes	Oral and Maxillofacial Surgery	Regression	Supervised ML	Yes	Both	Yes	Yes	Yes	Yes	No	No	Yes	Yes	Yes	No	No	No	Yes	Yes	Yes	No	Yes	Yes
Detection and monitoring of early dental caries and erosion using three-dimensional enhanced truncated-correlation photothermal coherence tomography imaging.	79598R9B	2021	Roointan, Sohrab; Tavakolian, Pantea; Sivagurunathan, Koneswaran S.; Mandelis, Andreas; Abrams, Stephen H.	SIGNIFICANCE: Dental caries is the most common oral disease, with significant effects on healthcare systems and quality of life. Developing diagnostic methods for early caries detection is key to reducing this burden and enabling non-invasive treatment as opposed to the drill-and-fill approach. AIM: The application of a thermophotonic-based 3D imaging modality [enhanced truncated-correlation phot…	Kokila	Herninder	Yes	Yes	Yes			Team B	Yes	Yes	Yes	General Dentistry	Regression	Supervised ML	Yes	Prospective	Yes	Yes	Yes	Yes	No	No	Yes	No	Yes	Yes	Yes	No	No	No	No	No	No	No
Differential diagnosis of ameloblastoma and odontogenic keratocyst by machine learning of panoramic radiographs.	A7EH34IY	2021	Liu, Zijia; Liu, Jiannan; Zhou, Zijie; Zhang, Qiaoyu; Wu, Hao; Zhai, Guangtao; Han, Jing	PURPOSE: The differentiation of the ameloblastoma and odontogenic keratocyst directly affects the formulation of surgical plans, while the results of differential diagnosis by imaging alone are not satisfactory. This paper aimed to propose an algorithm based on convolutional neural networks (CNN) structure to significantly improve the classification accuracy of these two tumors. METHODS: A total …	Kokila	Herninder	Yes	Yes	Yes			Team B	Yes	Yes	Yes	Oral and Maxillofacial Radiology	Classification	Supervised ML	Yes	Retrospective	Yes	Yes	Yes	Yes	Yes	Yes	Yes	Yes	Yes	Yes	No	No	Yes	No	Yes	Yes	No	No
Predicting all-cause 90-day hospital readmission for dental patients using machine learning methods.	IMWQ7ILR	2021	Li, Wei; Lipsky, Martin S.; Hon, Eric S.; Su, Weicong; Su, Sharon; He, Yao; Holubkov, Richard; Sheng, Xiaoming; Hung, Man	INTRODUCTION: Hospital readmission rates are an indicator of the health care quality provided by hospitals. Applying machine learning (ML) to a hospital readmission database offers the potential to identify patients at the highest risk for readmission. However, few studies applied ML methods to predict hospital readmission. This study sought to assess ML as a tool to develop prediction models for…	Kokila	Herninder	Yes	Yes	Yes			Team B	Yes	Yes	Yes	General Dentistry	Classification	Supervised ML	No	Retrospective	Yes	Yes	Yes	Yes	No	No	Yes	Yes	Yes	Yes	No	No	Yes	No	Yes	Yes	No	Yes
Automated description of the mandible shape by deep learning.	8SVVSQNX	2021	Vila-Blanco, Nicolás; Varas-Quintana, Paulina; Aneiros-Ardao, Ángela; Tomás, Inmaculada; Carreira, María J.	PURPOSE: The shape of the mandible has been analyzed in a variety of fields, whether to diagnose conditions like osteoporosis or osteomyelitis, in forensics, to estimate biological information such as age, gender, and race or in orthognathic surgery. Although the methods employed produce encouraging results, most rely on the dry bone analyses or complex imaging techniques that, ultimately, hamper…	Kokila	Herninder	Yes	Yes	Yes			Team B	Yes	Yes	Yes	Oral and Maxillofacial Radiology	Regression	Supervised ML	Yes	Retrospective	No	Yes	Yes	Yes	No	No	Yes	Yes	Yes	No	No	No	Yes	No	Yes	Yes	Yes	Yes
Multi-Task Deep Learning Model for Classification of Dental Implant Brand and Treatment Stage Using Dental Panoramic Radiograph Images.	TNA22GZW	2021	Sukegawa, Shintaro; Yoshii, Kazumasa; Hara, Takeshi; Matsuyama, Tamamo; Yamashita, Katsusuke; Nakano, Keisuke; Takabatake, Kiyofumi; Kawai, Hotaka; Nagatsuka, Hitoshi; Furuki, Yoshihiko	It is necessary to accurately identify dental implant brands and the stage of treatment to ensure efficient care. Thus, the purpose of this study was to use multi-task deep learning to investigate a classifier that categorizes implant brands and treatment stages from dental panoramic radiographic images. For objective labeling, 9767 dental implant images of 12 implant brands and treatment stages …	Kokila	Herninder	Yes	Yes	Yes			Team B	Yes	Yes	Yes	Oral and Maxillofacial Radiology	Classification	Supervised ML	Yes	Retrospective	Yes	Yes	Yes	Yes	Yes	Yes	Yes	Yes	Yes	Yes	Yes	No	Yes	Yes	Yes	Yes	No	No
Multiclass CBCT Image Segmentation for Orthodontics with Deep Learning.	N62C4CKT	2021	Wang, H.; Minnema, J.; Batenburg, K. J.; Forouzanfar, T.; Hu, F. J.; Wu, G.	Accurate segmentation of the jaw (i.e., mandible and maxilla) and the teeth in cone beam computed tomography (CBCT) scans is essential for orthodontic diagnosis and treatment planning. Although various (semi)automated methods have been proposed to segment the jaw or the teeth, there is still a lack of fully automated segmentation methods that can simultaneously segment both anatomic structures in…	Kokila	Herninder	Yes	Yes	Yes			Team B	Yes	Yes	Yes	Orthodontics and Dentofacial Orthopedics	Segmentation	Supervised ML	Yes	Retrospective	Yes	Yes	Yes	Yes	Yes	Yes	Yes	Yes	Yes	Yes	Yes	Yes	Yes	Yes	Yes	Yes	No	Yes
Prediction of Radiation-Related Dental Caries Through PyRadiomics Features and Artificial Neural Network on Panoramic Radiography.	9DLPURZR	2021	De Araujo Faria, Vanessa; Azimbagirad, Mehran; Viani Arruda, Gustavo; Fernandes Pavoni, Juliana; Cezar Felipe, Joaquim; Dos Santos, Elza Maria Carneiro Mendes Ferreira; Murta Junior, Luiz Otavio	The prediction and detection of radiation-related caries (RRC) are crucial to manage the side effects of the head and the neck cancer (HNC) radiotherapy (RT). Despite the demands for the prediction of RRC, no study proposes and evaluates a prediction method. This study introduces a method based on artificial intelligence neural network to predict and detect either regular caries or RRC in HNC pat…	Kokila	Herninder	Yes	Yes	Yes			Team B	Yes	Yes	Yes	General Dentistry	Classification	Supervised ML	Yes	Retrospective	No	Yes	Yes	Yes	Yes	Yes	Yes	Yes	Yes	Yes	Yes	Yes	Yes	Yes	Yes	Yes	Yes	Yes
Predictive modeling for peri-implantitis by using machine learning techniques.	5BNRCLQ6	2021	Mameno, Tomoaki; Wada, Masahiro; Nozaki, Kazunori; Takahashi, Toshihito; Tsujioka, Yoshitaka; Akema, Suzuna; Hasegawa, Daisuke; Ikebe, Kazunori	The purpose of this retrospective cohort study was to create a model for predicting the onset of peri-implantitis by using machine learning methods and to clarify interactions between risk indicators. This study evaluated 254 implants, 127 with and 127 without peri-implantitis, from among 1408 implants with at least 4 years in function. Demographic data and parameters known to be risk factors for…	Kokila	Herninder	Yes	Yes	Yes			Team B	Yes	Yes	Yes	Oral and Maxillofacial Radiology	Classification	Supervised ML	No	Retrospective	No	Yes	Yes	Yes	No	No	Yes	Yes	Yes	No	No	No	Yes	No	Yes	Yes	No	No
Osteoporosis Prescreening and Bone Mineral Density Prediction using Dental Panoramic Radiographs.	EH2FM7GM	2021	Singh, Yasha; Atulkar, Vivek; Ren, Jiaxiang; Yang, Jie; Fan, Heng; Latecki, Longin Jan; Ling, Haibin	Recent studies have shown that Dental Panoramic Radiograph (DPR) images have great potential for prescreening of osteoporosis given the high degree of correlation between the bone density and trabecular bone structure. Most of the research works in these area had used pretrained models for feature extraction and classification with good success. However, when the size of the data set is limited i…	Kokila	Herninder	Yes	No	To Review	Shrey	Yes	Team B	Yes	No	Yes	Oral and Maxillofacial Radiology	Regression	Supervised ML	No	Retrospective	No	No	No	No	No	No	No	No	Yes	Yes	No	No	No	No	No	No	Yes	No
A Convolutional Neural Network for Automatic Tooth Numbering in Panoramic Images.	2F7ECWDL	2021	Prados-Privado, María; García Villalón, Javier; Blázquez Torres, Antonio; Martínez-Martínez, Carlos Hugo; Ivorra, Carlos	Analysis of dental radiographs and images is an important and common part of the diagnostic process in daily clinical practice. During the diagnostic process, the dentist must interpret, among others, tooth numbering. This study is aimed at proposing a convolutional neural network (CNN) that performs this task automatically for panoramic radiographs. A total of 8,000 panoramic images were categor…	Kokila	Herninder	Yes	Yes	Yes			Team B	Yes	Yes	Yes	Oral and Maxillofacial Radiology	Classification	Supervised ML	Yes	Retrospective	Yes	Yes	No	Yes	Yes	Yes	Yes	Yes	Yes	Yes	No	No	Yes	No	Yes	Yes	No	Yes
Three-dimensional superimposition of digital models for individual identification.	WTJFK4JB	2021	Mou, Qing-Nan; Ji, Ling-Ling; Liu, Yan; Zhou, Pei-Rong; Han, Meng-Qi; Zhao, Jia-Min; Cui, Wen-Ting; Chen, Teng; Du, Shao-Yi; Hou, Yu-Xia; Guo, Yu-Cheng	Dentition is an individualizing structure in humans that may be potentially utilized in individual identification. However, research on the use of three-dimensional (3D) digital models for personal identification is rare. This study aimed to develop a method for individual identification based on a 3D image registration algorithm and assess its feasibility in practice. Twenty-eight college studen…	Gayathri	Herninder	Yes	Yes	Yes			Team B	Yes	Yes	Yes	Oral and Maxillofacial Radiology	Regression	Supervised ML	Yes	Retrospective	No	Yes	Yes	Yes	Yes	Yes	Yes	Yes	No	No	No	No	Yes	No	Yes	Yes	No	No
Intraoral radiograph anatomical region classification using neural networks.	HS9CJ7E8	2021	Kyventidis, Nikolaos; Angelopoulos, Christos	PURPOSE: Dental radiography represents 13% of all radiological diagnostic imaging. Eliminating the need for manual classification of digital intraoral radiographs could be especially impactful in terms of time savings and metadata quality. However, automating the task can be challenging due to the limited variation and possible overlap of the depicted anatomy. This study attempted to use neural n…	Gayathri	Herninder	Yes	Yes	Yes			Team B	Yes	Yes	Yes	Oral and Maxillofacial Radiology	Classification	Supervised ML	Yes	Retrospective	Yes	Yes	Yes	Yes	No	No	Yes	Yes	No	Yes	Yes	No	Yes	No	Yes	Yes	Yes	Yes
Deep learning based discrimination of soft tissue profiles requiring orthognathic surgery by facial photographs.	K5PKJ3R2	2020	Jeong, Seung Hyun; Yun, Jong Pil; Yeom, Han-Gyeol; Lim, Hun Jun; Lee, Jun; Kim, Bong Chul	Facial photographs of the subjects are often used in the diagnosis process of orthognathic surgery. The aim of this study was to determine whether convolutional neural networks (CNNs) can judge soft tissue profiles requiring orthognathic surgery using facial photographs alone. 822 subjects with dentofacial dysmorphosis and / or malocclusion were included. Facial photographs of front and right sid…	Gayathri	Herninder	Yes	Yes	Yes			Team B	Yes	Yes	Yes	Oral and Maxillofacial Surgery	Classification	Supervised ML	No	Retrospective	No	Yes	Yes	Yes	No	No	No	No	No	Yes	No	No	Yes	No	Yes	Yes	No	No
Three-dimensional facial volume analysis using algorithm-based personalized aesthetic templates.	8R39JLWH	2020	Tuin, A. Jorien; Meulstee, Jene W.; Loonen, Tom G. J.; Kraeima, Joep; Spijkervet, Fred K. L.; Vissink, Arjan; Jansma, Johan; Schepers, Rutger H.	Three-dimensional stereophotogrammetry is commonly used to assess volumetric changes after facial procedures. A lack of clear landmarks in aesthetic regions complicates the reproduction of selected areas in sequential images. A three-dimensional volumetric analysis was developed based on a personalized aesthetic template. The accuracy and reproducibility of this method were assessed. Six female v…	Gayathri	Herninder	Yes	Yes	Yes			Team B	Yes	Yes	Yes	Oral and Maxillofacial Surgery	Regression	Supervised ML	Yes	Prospective	Yes	Yes	Yes	Yes	No	No	Yes	Yes	Yes	No	No	No	Yes	No	No	No	Yes	Yes
Truncation compensation and metallic dental implant artefact reduction in PET/MRI attenuation correction using deep learning-based object completion.	ZX9JBFC4	2020	Arabi, Hossein; Zaidi, Habib	The susceptibility of MRI to metallic objects leads to void MR signal and missing information around metallic implants. In addition, body truncation occurs in MR imaging for large patients who exceed the transaxial field-of-view of the scanner. Body truncation and metal artefacts translate to incomplete MRI-derived attenuation correction (AC) maps, consequently resulting in large quantification e…	Gayathri	Herninder	Yes	Yes	Yes			Team B	Yes	Yes	Yes	Oral and Maxillofacial Radiology	Segmentation	Supervised ML	No	Prospective	Yes	Yes	Yes	Yes	Yes	Yes	Yes	Yes	Yes	No	No	No	Yes	No	Yes	Yes	No	Yes
Artificial intelligence in fixed implant prosthodontics: a retrospective study of 106 implant-supported monolithic zirconia crowns inserted in the posterior jaws of 90 patients.	LZP52C7N	2020	Lerner, Henriette; Mouhyi, Jaafar; Admakin, Oleg; Mangano, Francesco	BACKGROUND: Artificial intelligence (AI) is a branch of computer science concerned with building smart software or machines capable of performing tasks that typically require human intelligence. We present a protocol for the use of AI to fabricate implant-supported monolithic zirconia crowns (MZCs) cemented on customized hybrid abutments. METHODS: The study protocol consisted of: (1) intraoral sc…	Gayathri	Herninder	Yes	Yes	Yes			Team B	Yes	Yes	Yes	Prosthodontics	Regression	Supervised ML	Yes	Retrospective	Yes	Yes	Yes	Yes	No	No	Yes	Yes	Yes	No	No	No	Yes	Yes	Yes	Yes	Yes	No
Development of novel artificial intelligence systems to predict facial morphology after orthognathic surgery and orthodontic treatment in Japanese patients.	7ADJQZZ8	2021	Tanikawa, Chihiro; Yamashiro, Takashi	From a socio-psychological standpoint, improving the morphology of the facial soft-tissues is regarded as an important therapeutic goal in modern orthodontic treatment. Currently, many of the algorithms used in commercially available software programs that are said to provide the function of performing profile prediction are based on the false assumption that the amount of movement of hard-tissue…	Gayathri	Herninder	Yes	Yes	Yes			Team B	Yes	Yes	Yes	Oral and Maxillofacial Surgery	Regression	Supervised ML	Yes	Retrospective	Yes	Yes	Yes	Yes	Yes	Yes	No	No	Yes	No	No	No	Yes	Yes	Yes	No	No	Yes
Detection of dental caries in oral photographs taken by mobile phones based on the YOLOv3 algorithm.	BE8EQLLN	2021	Ding, Baichen; Zhang, Zhuo; Liang, Yiran; Wang, Weiwei; Hao, Siwei; Meng, Ze; Guan, Lian; Hu, Ying; Guo, Bin; Zhao, Runlian; Lv, Yan	BACKGROUND: The aim of this study was to explore the value of using the YOLOv3 algorithm for detection and diagnosis of dental caries in oral photographs taken with mobile phones. METHODS: Oral photographs taken with the mobile phones of 570 patients were used as 3 datasets: the augmented images (n=3,990), the enhanced images (n=3,990), and the combined augmented and enhanced images (n=7,980). Or…	Gayathri	Herninder	Yes	Yes	Yes			Team B	Yes	Yes	Yes	General Dentistry	Classification	Supervised ML	No	Retrospective	Yes	Yes	No	Yes	No	No	No	No	Yes	No	Yes	No	Yes	Yes	Yes	Yes	No	No
Automatic classification of dental artifact status for efficient image veracity checks: effects of image resolution and convolutional neural network depth.	8UGLTD39	2020	Welch, Mattea L.; McIntosh, Chris; Purdie, Tom G.; Wee, Leonard; Traverso, Alberto; Dekker, Andre; Haibe-Kains, Benjamin; Jaffray, David A.	Enabling automated pipelines, image analysis and big data methodology in cancer clinics requires thorough understanding of the data. Automated quality assurance steps could improve the efficiency and robustness of these methods by verifying possible data biases. In particular, in head and neck (H&N) computed-tomography (CT) images, dental artifacts (DA) obscure visualization of structures and the…	Gayathri	Herninder	Yes	Maybe	To Review	Shrey	Yes	Team B	Yes	Yes	Yes	Oral and Maxillofacial Radiology	Regression	Supervised ML	No	Retrospective	No	No	Yes	Yes	No	No	No	No	Yes	No	Yes	No	Yes	No	Yes	Yes	No	Yes
Automating Periodontal bone loss measurement via dental landmark localisation.	DK3TC8HM	2021	Danks, Raymond P.; Bano, Sophia; Orishko, Anastasiya; Tan, Hong Jin; Moreno Sancho, Federico; D'Aiuto, Francesco; Stoyanov, Danail	PURPOSE: Periodontitis is the sixth most prevalent disease worldwide and periodontal bone loss (PBL) detection is crucial for its early recognition and establishment of the correct diagnosis and prognosis. Current radiographic assessment by clinicians exhibits substantial interobserver variation. Computer-assisted radiographic assessment can calculate bone loss objectively and aid in early bone l…	Gayathri	Herninder	Yes	Yes	Yes			Team B	Yes	Yes	Yes	Periodontics	Regression	Supervised ML	Yes	Retrospective	Yes	No	Yes	Yes	Yes	Yes	No	No	Yes	Yes	Yes	No	Yes	Yes	Yes	Yes	Yes	No
The effect of orthognathic surgery on facial recognition algorithm analysis.	4EJXP9BS	2020	Dragon, Carolyn Bradford; Shroff, Bhavna; Carrico, Caroline; Stilianoudakis, Spiro; Strauss, Robert; Lindauer, Steven J.	INTRODUCTION: The purpose of this study was to evaluate the ability of a publicly available facial recognition application program interface to calculate similarity scores for presurgical and postsurgical photographs of patients who underwent orthognathic surgeries. Our primary objective was to identify which surgical procedure(s) had the greatest effect(s) on the similarity score. METHODS: Exist…	Gayathri	Herninder	Yes	Yes	Yes			Team B	Yes	Yes	Yes	Oral and Maxillofacial Surgery	Classification	Supervised ML	Yes	Retrospective	Yes	Yes	Yes	No	No	No	No	No	Yes	No	No	No	Yes	Yes	Yes	No	Yes	Yes
Deep-learning-based segmentation of the vocal tract and articulators in real-time magnetic resonance images of speech.	WNW5NRME	2021	Ruthven, Matthieu; Miquel, Marc E.; King, Andrew P.	BACKGROUND AND OBJECTIVE: Magnetic resonance (MR) imaging is increasingly used in studies of speech as it enables non-invasive visualisation of the vocal tract and articulators, thus providing information about their shape, size, motion and position. Extraction of this information for quantitative analysis is achieved using segmentation. Methods have been developed to segment the vocal tract, how…	Gayathri	Herninder	Yes	Yes	Yes			Team B	Yes	Yes	Yes	Oral and Maxillofacial Radiology	Segmentation	Supervised ML	Yes	Retrospective	Yes	Yes	Yes	Yes	Yes	Yes	Yes	Yes	Yes	Yes	Yes	No	Yes	Yes	No	Yes	Yes	No
Predicting postoperative pain following root canal treatment by using artificial neural network evaluation.	MCIYWTRB	2021	Gao, Xin; Xin, Xing; Li, Zhi; Zhang, Wei	This study aimed to evaluate the accuracy of back propagation (BP) artificial neural network model for predicting postoperative pain following root canal treatment (RCT). The BP neural network model was developed using MATLAB 7.0 neural network toolbox, and the functional projective relationship was established between the 13 parameters (including the personal, inflammatory reaction, operative pr…	Gayathri	Herninder	Yes	Yes	Yes			Team B	Yes	Yes	Yes	Orofacial Pain	Classification	Supervised ML	Yes	Prospective	No	Yes	Yes	No	No	No	No	No	Yes	Yes	No	No	Yes	Yes	Yes	No	No	No
Automatic 3D landmarking model using patch-based deep neural networks for CT image of oral and maxillofacial surgery.	5QTWUSDA	2020	Ma, Qingchuan; Kobayashi, Etsuko; Fan, Bowen; Nakagawa, Keiichi; Sakuma, Ichiro; Masamune, Ken; Suenaga, Hideyuki	BACKGROUND: Manual landmarking is a time consuming and highly professional work. Although some algorithm-based landmarking methods have been proposed, they lack flexibility and may be susceptible to data diversity. METHODS: The CT images from 66 patients who underwent oral and maxillofacial surgery (OMS) were landmarked manually in MIMICS. Then the CT slices were exported as images for recreating…	Gayathri	Herninder	Maybe	Yes	To Review	Shrey	Yes	Team B	Yes	Yes	Yes	Oral and Maxillofacial Radiology	Regression	Supervised ML	Yes	Retrospective	Yes	Yes	Yes	Yes	Yes	Yes	Yes	Yes	Yes	Yes	No	No	Yes	Yes	Yes	Yes	Yes	No
DLLNet: An Attention-Based Deep Learning Method for Dental Landmark Localization on High-Resolution 3D Digital Dental Models.	E5MRXVMN	2021	Lang, Yankun; Deng, Hannah H.; Xiao, Deqiang; Lian, Chunfeng; Kuang, Tianshu; Gateno, Jaime; Yap, Pew-Thian; Xia, James J.	Dental landmark localization is a fundamental step to analyzing dental models in the planning of orthodontic or orthognathic surgery. However, current clinical practices require clinicians to manually digitize more than 60 landmarks on 3D dental models. Automatic methods to detect landmarks can release clinicians from the tedious labor of manual annotation and improve localization accuracy. Most …	Gayathri	Herninder	Yes	Maybe	To Review	Shrey	Yes	Team B	Yes	Yes	Yes	Oral and Maxillofacial Radiology	Segmentation	Supervised ML	Yes	Retrospective	Yes	No	Yes	Yes	Yes	Yes	Yes	Yes	Yes	No	No	No	Yes	No	Yes	Yes	Yes	No
The integration of transcriptome-wide association study and mRNA expression profiling data to identify candidate genes and gene sets associated with dental caries.	EE8TYCN3	2020	Tong, Xiangyao; Hou, Siyu; Ma, Mei; Zhang, Lu; Zou, Rui; Hou, Tiezhou; Niu, Lin	OBJECTIVE: The aim of this study was to identify candidate genes and gene sets associated with dental caries by an integrative analysis of transcriptome-wide association study (TWAS) and messenger RNA (mRNA) expression profiling of dental caries. METHODS: A genome-wide association study (GWAS) dataset of dental caries was obtained from the UK Biobank. A TWAS of dental caries was conducted with th…	Gayathri	Herninder	Yes	Yes	Yes			Team B	Yes	Yes	Yes	Oral and Maxillofacial Pathology	Classification	Supervised ML	Yes	Retrospective	Yes	Yes	Yes	No	No	No	No	No	Yes	Yes	Yes	Yes	Yes	No	No	No	Yes	Yes
Detection and classification of unilateral cleft alveolus with and without cleft palate on panoramic radiographs using a deep learning system.	SFU5TR4Z	2021	Kuwada, Chiaki; Ariji, Yoshiko; Kise, Yoshitaka; Funakoshi, Takuma; Fukuda, Motoki; Kuwada, Tsutomu; Gotoh, Kenichi; Ariji, Eiichiro	Although panoramic radiography has a role in the examination of patients with cleft alveolus (CA), its appearances is sometimes difficult to interpret. The aims of this study were to develop a computer-aided diagnosis system for diagnosing the CA status on panoramic radiographs using a deep learning object detection technique with and without normal data in the learning process, to verify its per…	Gayathri	Herninder	Yes	Yes	Yes			Team C	Yes	Yes	Yes	Oral and Maxillofacial Radiology	Classification	Supervised ML	Yes	Retrospective	Yes	Yes	Yes	Yes	No	No	No	No	Yes	Yes	No	No	Yes	No	No	No	No	No
Unsupervised learning of reference bony shapes for orthognathic surgical planning with a surface deformation network.	P5I7WV95	2021	Xiao, Deqiang; Deng, Hannah; Lian, Chunfeng; Kuang, Tianshu; Liu, Qin; Ma, Lei; Lang, Yankun; Chen, Xu; Kim, Daeseung; Gateno, Jaime; Shen, Steve Guofang; Shen, Dinggang; Yap, Pew-Thian; Xia, James J.	PURPOSE: The purpose of this study was to reduce the experience dependence during the orthognathic surgical planning that involves virtually simulating the corrective procedure for jaw deformities. METHODS: We introduce a geometric deep learning framework for generating reference facial bone shape models for objective guidance in surgical planning. First, we propose a surface deformation network …	Deeti	Pascal	Yes	Yes	Yes			Team C	Yes	Yes	Yes	Oral and Maxillofacial Surgery	Regression	Supervised ML	Yes	Retrospective	Yes	Yes	Yes	Yes	No	No	No	No	Yes	Yes	No	No	No	Yes	No	No	No	No
Tooth detection and classification on panoramic radiographs for automatic dental chart filing: improved classification by multi-sized input data.	WDSDAM94	2021	Muramatsu, Chisako; Morishita, Takumi; Takahashi, Ryo; Hayashi, Tatsuro; Nishiyama, Wataru; Ariji, Yoshiko; Zhou, Xiangrong; Hara, Takeshi; Katsumata, Akitoshi; Ariji, Eiichiro; Fujita, Hiroshi	OBJECTIVES: Dental state plays an important role in forensic radiology in case of large scale disasters. However, dental information stored in dental clinics are not standardized or electronically filed in general. The purpose of this study is to develop a computerized system to detect and classify teeth in dental panoramic radiographs for automatic structured filing of the dental charts. It can …	Deeti	Pascal	Yes	yes	Yes			Team C	Yes	Yes	Yes	General Dentistry	Classification	Supervised ML	Yes	Retrospective	Yes	No	Yes	Yes	No	No	No	No	Yes	Yes	No	No	Yes	No	Yes	No	Yes	No
Individual tooth detection and identification from dental panoramic X-ray images via point-wise localization and distance regularization.	ERFG768S	2021	Chung, Minyoung; Lee, Jusang; Park, Sanguk; Lee, Minkyung; Lee, Chae Eun; Lee, Jeongjin; Shin, Yeong-Gil	Dental panoramic X-ray imaging is a popular diagnostic method owing to its very small dose of radiation. For an automated computer-aided diagnosis system in dental clinics, automatic detection and identification of individual teeth from panoramic X-ray images are critical prerequisites. In this study, we propose a point-wise tooth localization neural network by introducing a spatial distance regu…	Deeti	Pascal	Maybe	Maybe	Maybe	Shrey	Yes	Team A	Yes	No	Yes	Oral and Maxillofacial Radiology	Classification	Supervised ML	Yes	Retrospective	Yes	Yes	Yes	Yes	Yes	Yes	Yes	Yes	No	Yes	No	No	Yes	Yes	Yes	Yes	No	Yes
3D-Guided Face Manipulation of 2D Images for the Prediction of Post-Operative Outcome After Cranio-Maxillofacial Surgery.	QE3P37CQ	2021	Andlauer, Robin; Wachter, Andreas; Schaufelberger, Matthias; Weichel, Frederic; Kuhle, Reinald; Freudlsperger, Christian; Nahm, Werner	Cranio-maxillofacial surgery often alters the aesthetics of the face which can be a heavy burden for patients to decide whether or not to undergo surgery. Today, physicians can predict the post-operative face using surgery planning tools to support the patient's decision-making. While these planning tools allow a simulation of the post-operative face, the facial texture must usually be captured b…	Deeti	Pascal	Yes	Yes	Yes			Team C	Yes	Yes	Yes	Oral and Maxillofacial Surgery	Segmentation	Supervised ML	Yes	Retrospective	Yes	Yes	Yes	Yes	Yes	Yes	Yes	Yes	No	Yes	No	Yes	Yes	Yes	Yes	No	Yes	Yes
Classification of caries in third molars on panoramic radiographs using deep learning.	VZM4Z6NK	2021	Vinayahalingam, Shankeeth; Kempers, Steven; Limon, Lorenzo; Deibel, Dionne; Maal, Thomas; Hanisch, Marcel; Bergé, Stefaan; Xi, Tong	The objective of this study is to assess the classification accuracy of dental caries on panoramic radiographs using deep-learning algorithms. A convolutional neural network (CNN) was trained on a reference data set consisted of 400 cropped panoramic images in the classification of carious lesions in mandibular and maxillary third molars, based on the CNN MobileNet V2. For this pilot study, the t…	Deeti	Pascal	Yes	Yes	Yes			Team C	Yes	Yes	Yes	Oral and Maxillofacial Radiology	Classification	Supervised ML	Yes	Retrospective	Yes	Yes	Yes	Yes	No	No	Yes	Yes	Yes	Yes	No	No	Yes	No	Yes	Yes	Yes	No
Automatic Assessment of 3-Dimensional Facial Soft Tissue Symmetry Before and After Orthognathic Surgery Using a Machine Learning Model: A Preliminary Experience.	RCK8I9VV	2021	Lo, Lun-Jou; Yang, Chao-Tung; Ho, Cheng-Ting; Liao, Chun-Hao; Lin, Hsiu-Hsia	PURPOSE: An objective and quantitative assessment of facial symmetry is essential for the surgical planning and evaluation of treatment outcomes in orthognathic surgery (OGS). This study applied the transfer learning model with a convolutional neural network based on 3-dimensional (3D) contour line features to evaluate the facial symmetry before and after OGS. METHODS: A total of 158 patients wer…	Deeti	Pascal	No	Yes	To Review	Herninder	Yes	Team C	Yes	Yes	Yes	Oral and Maxillofacial Surgery	Classification	Supervised ML	Yes	Retrospective	No	Yes	Yes	Yes	No	No	No	No	No	Yes	No	No	No	No	No	No	No	No
A system for designing removable partial dentures using artificial intelligence. Part 1. Classification of partially edentulous arches using a convolutional neural network.	WXKJ8DQH	2021	Takahashi, Toshihito; Nozaki, Kazunori; Gonda, Tomoya; Ikebe, Kazunori	PURPOSE: The purpose of this study was to develop a method for classifying dental arches using a convolutional neural network (CNN) as the first step in a system for designing removable partial dentures. METHODS: Using 1184 images of dental arches (maxilla: 748 images; mandible: 436 images), arches were classified into four arch types: edentulous, intact dentition, arches with posterior tooth los…	Deeti	Pascal	Yes	Yes	Yes			Team C	Yes	Yes	Yes	Prosthodontics	Classification	Supervised ML	Yes	Retrospective	Yes	Yes	Yes	Yes	No	No	No	No	Yes	Yes	No	No	Yes	No	Yes	Yes	No	No
Deep learning based prediction of necessity for orthognathic surgery of skeletal malocclusion using cephalogram in Korean individuals.	X3NENZPQ	2021	Shin, WooSang; Yeom, Han-Gyeol; Lee, Ga Hyung; Yun, Jong Pil; Jeong, Seung Hyun; Lee, Jong Hyun; Kim, Hwi Kang; Kim, Bong Chul	BACKGROUND: Posteroanterior and lateral cephalogram have been widely used for evaluating the necessity of orthognathic surgery. The purpose of this study was to develop a deep learning network to automatically predict the need for orthodontic surgery using cephalogram. METHODS: The cephalograms of 840 patients (Class ll: 244, Class lll: 447, Facial asymmetry: 149) complaining about dentofacial dy…	Deeti	Pascal	Yes	Yes	Yes			Team C	Yes	Yes	Yes	Orthodontics and Dentofacial Orthopedics	Classification	Supervised ML	Yes	Retrospective	Yes	Yes	Yes	Yes	No	No	No	Yes	Yes	Yes	No	No	Yes	No	Yes	Yes	Yes	No
Clinical decision support model for tooth extraction therapy derived from electronic dental records.	ATGBLZEL	2021	Cui, Qiwen; Chen, Qingxiao; Liu, Pufan; Liu, Debin; Wen, Zaiwen	STATEMENT OF PROBLEM: Tooth extraction therapy serves as a key initial step in many prosthodontic treatment plans. Dentists must make an appropriate decision on the tooth extraction therapy considering multiple determinants and whether a clinical decision support (CDS) model might help. PURPOSE: The purpose of this retrospective records study was to construct a CDS model to predict tooth extracti…	Deeti	Pascal	Yes	Yes	Yes			Team C	Yes	Yes	Yes	General Dentistry	Classification	Supervised ML	Yes	Retrospective	Yes	No	Yes	Yes	No	No	Yes	No	Yes	No	No	No	Yes	No	Yes	No	No	No
Three-dimensional virtual planning in mandibular advancement surgery: Soft tissue prediction based on deep learning.	7GAN2FB8	2021	Ter Horst, Rutger; van Weert, Hanneke; Loonen, Tom; Bergé, Stefaan; Vinayahalingam, Shank; Baan, Frank; Maal, Thomas; de Jong, Guido; Xi, Tong	The study aimed at developing a deep-learning (DL)-based algorithm to predict the virtual soft tissue profile after mandibular advancement surgery, and to compare its accuracy with the mass tensor model (MTM). Subjects who underwent mandibular advancement surgery were enrolled and divided into a training group and a test group. The DL model was trained using 3D photographs and CBCT data based on …	Deeti	Pascal	Yes	Yes	Yes			Team C	Yes	Yes	Yes	Oral and Maxillofacial Surgery	Segmentation	Supervised ML	Yes	Retrospective	Yes	Yes	Yes	Yes	No	No	Yes	No	Yes	Yes	No	No	Yes	No	No	Yes	No	No
Trabeculae microstructure parameters serve as effective predictors for marginal bone loss of dental implant in the mandible.	N7VS6IMC	2020	Zhang, Hengguo; Shan, Jie; Zhang, Ping; Chen, Xin; Jiang, Hongbing	Marginal bone loss (MBL) is one of the leading causes of dental implant failure. This study aimed to investigate the feasibility of machine learning (ML) algorithms based on trabeculae microstructure parameters to predict the occurrence of severe MBL. Eighty-one patients (41 severe MBL cases and 40 normal controls) were involved in the current study. Four ML models, including support vector machi…	Gayathri	Pascal	No	Yes	To Review	Herninder	Yes	Team C	Yes	Yes	Yes	Periodontics	Classification	Supervised ML	Yes	Retrospective	No	Yes	No	Yes	No	No	Yes	Yes	Yes	Yes	No	No	Yes	No	Yes	No	No	No
Early Prediction of the Need for Orthognathic Surgery in Patients With Repaired Unilateral Cleft Lip and Palate Using Machine Learning and Longitudinal Lateral Cephalometric Analysis Data.	TFGFFYNX	2021	Lin, Guang; Kim, Pil-Jong; Baek, Seung-Hak; Kim, Hong-Gee; Kim, Suk-Wha; Chung, Jee-Hyeok	The purpose of this study was to determine the cephalometric predictors of the future need for orthognathic surgery in patients with repaired unilateral cleft lip and palate (UCLP) using machine learning. This study included 56 Korean patients with UCLP, who were treated by a single surgeon and a single orthodontist with the same treatment protocol. Lateral cephalograms were obtained before the c…	Gayathri	Pascal	Yes	Yes	Yes			Team C	Yes	Yes	Yes	Oral and Maxillofacial Surgery	Classification	Supervised ML	Yes	Retrospective	Yes	Yes	Yes	Yes	No	No	Yes	No	Yes	Yes	No	No	Yes	Yes	Yes	No	No	Yes
The Impacts of Orthognathic Surgery on the Facial Appearance and Age Perception of Patients Presenting Skeletal Class III Deformity: An Outcome Study Using the FACE-Q Report and Surgical Professional-Based Panel Assessment.	7F4FEVBV	2020	Denadai, Rafael; Chou, Pang-Yun; Su, Yu-Ying; Lin, Hsiu-Hsia; Ho, Cheng-Ting; Lo, Lun-Jou	BACKGROUND: A recent artificial intelligence-based investigation has shown the impacts of orthognathic surgery on the patient's facial appearance and apparent age. However, appearance and age perception as reported by patients and surgical professionals have not been addressed in the same cohort to date. METHODS: FACE-Q facial appraisal (appearance and age) and quality-of-life scale scores obtain…	Gayathri	Pascal	Yes	Yes	Yes			Team C	Yes	Yes	No	Oral and Maxillofacial Surgery	Segmentation	Supervised ML	Yes	Retrospective	Yes	No	Yes	Yes	No	No	Yes	Yes	Yes	Yes	No	No	Yes	No	No	No	No	No
Estimating Reference Bony Shape Models for Orthognathic Surgical Planning Using 3D Point-Cloud Deep Learning.	IAMVK2UU	2021	Xiao, Deqiang; Lian, Chunfeng; Deng, Hannah; Kuang, Tianshu; Liu, Qin; Ma, Lei; Kim, Daeseung; Lang, Yankun; Chen, Xu; Gateno, Jaime; Shen, Steve Guofang; Xia, James J.; Yap, Pew-Thian	Orthognathic surgical outcomes rely heavily on the quality of surgical planning. Automatic estimation of a reference facial bone shape significantly reduces experience-dependent variability and improves planning accuracy and efficiency. We propose an end-to-end deep learning framework to estimate patient-specific reference bony shape models for patients with orthognathic deformities. Specifically…	Gayathri	Pascal	Yes	Yes	Yes			Team C	Yes	Yes	Yes	Oral and Maxillofacial Surgery	Regression	Supervised ML	Yes	Retrospective	Yes	Yes	Yes	Yes	No	No	No	No	Yes	Yes	No	No	No	Yes	No	Yes	No	No
Augmented reality for narrow area navigation in jaw surgery: Modified tracking by detection volume subtraction algorithm.	8K8GH9GD	2020	Budhathoki, Srijana; Alsadoon, Abeer; Prasad, P. W. C.; Haddad, Sami; Maag, Angelika	BACKGROUND AND AIM: Jaw surgery based on augmented reality (AR) still has limitations in terms of navigating narrow areas. Surgeons need to avoid nerves, vessels, and teeth in their entirety, not just root canals. Inaccurate positioning of the surgical instrument may lead to positional or navigational errors and can result in cut blood vessels, nerve channels, or root canals. This research aims t…	Gayathri	Pascal	Yes	Yes	Yes			Team C	Yes	Yes	Yes	Oral and Maxillofacial Surgery	Segmentation	Supervised ML	Yes	Retrospective	Yes	Yes	Yes	Yes	Yes	Yes	No	No	Yes	Yes	No	No	Yes	No	Yes	Yes	Yes	No
Determinants of intention to improve oral hygiene behavior among students based on the theory of planned behavior: A structural equation modelling analysis.	WEY4ISE9	2021	Shitu, Kegnie; Alemayehu, Mekuriaw; Buunk-Werkhoven, Yvonne A. B.; Handebo, Simegnew	INTRODUCTION: The prevalence of oral hygiene behaviors (OHB) is very low among school children in Ethiopia. However, the determinants of student's readiness/intention to perform those behaviors have been remained unstudied. OBJECTIVE: This study aimed to identify the determinants of oral hygiene behavioral intention (OHBI) among preparatory school students based on the theory of planned behavior …	Gayathri	Pascal	Yes	No	To Review	Herninder	Yes	Team C	Yes	Yes	No	Oral and Maxillofacial Pathology	Classification	Supervised ML	Yes	Retrospective	Yes	Yes	Yes	Yes	No	No	Yes	Yes	Yes	Yes	Yes	Yes	Yes	No	Yes	No	Yes	No
A novel kernel Wasserstein distance on Gaussian measures: An application of identifying dental artifacts in head and neck computed tomography.	R352BWEK	2020	Oh, Jung Hun; Pouryahya, Maryam; Iyer, Aditi; Apte, Aditya P.; Deasy, Joseph O.; Tannenbaum, Allen	The Wasserstein distance is a powerful metric based on the theory of optimal mass transport. It gives a natural measure of the distance between two distributions with a wide range of applications. In contrast to a number of the common divergences on distributions such as Kullback-Leibler or Jensen-Shannon, it is (weakly) continuous, and thus ideal for analyzing corrupted and noisy data. Until rec…	Gayathri	Pascal	Yes	Yes	Yes		Yes	Team C	Yes	Yes	No	Oral and Maxillofacial Radiology	Regression	Supervised ML	Yes	Retrospective	Yes	Yes	Yes	Yes	No	No	Yes	Yes	Yes	Yes	Yes	Yes	Yes	Yes	Yes	No	Yes	No
Effect of Lower Third Molar Segmentations on Automated Tooth Development Staging using a Convolutional Neural Network.	DBLRYY4I	2020	Merdietio Boedi, Rizky; Banar, Nikolay; De Tobel, Jannick; Bertels, Jeroen; Vandermeulen, Dirk; Thevissen, Patrick Werner	Staging third molar development is commonly used for age estimation in subadults. Automated developmental stage allocation to the mandibular left third molar in panoramic radiographs has been examined in a pilot study. This method used an AlexNet Deep Convolutional Neural Network (CNN) approach to stage lower left third molars, which had been selected by manually drawn bounding boxes around them.…	Gayathri	Pascal	No	Yes	To Review	Herninder	Yes	Team C	Yes	Yes	No	Oral and Maxillofacial Surgery	Classification	Supervised ML	Yes	Retrospective	Yes	Yes	Yes	Yes	No	No	Yes	No	No	Yes	Yes	Yes	No	Yes	Yes	No	Yes	No
Identification of a Predictive Decision Model Using Different Data Mining Algorithms for Diagnosing Peri-implant Health and Disease: A Cross-Sectional Study.	UFF5JL39	2021	Cetiner, Deniz; Isler, Sila Cagri; Bakirarar, Batuhan; Uraz, Ahu	PURPOSE: The aim of this study was to determine a predictive decision model for peri-implant health and disease and to reveal the highest accuracy of prediction using three different data mining methods. MATERIALS AND METHODS: This cross-sectional study included a total of 216 patients with 542 dental implants from the Periodontology Department of Gazi University. The implants were classified int…	Gayathri	Pascal	Yes	Yes	Yes			Team C	Yes	Yes	Yes	Periodontics	Classification	Supervised ML	Yes	Retrospective	Yes	Yes	Yes	Yes	No	No	Yes	Yes	Yes	Yes	No	No	Yes	No	Yes	Yes	No	Yes
Ultrasonic assessment of osseointegration phenomena at the bone-implant interface using convolutional neural network.	E8UVW4B7	2021	Kwak, Yunsang; Nguyen, Vu-Hieu; Hériveaux, Yoann; Belanger, Pierre; Park, Junhong; Haïat, Guillaume	Although endosseous implants are widely used in the clinic, failures still occur and their clinical performance depends on the quality of osseointegration phenomena at the bone-implant interface (BII), which are given by bone ingrowth around the BII. The difficulties in ensuring clinical reliability come from the complex nature of this interphase related to the implant surface roughness and the p…	Gayathri	Pascal	Yes	Yes	Yes		Yes	Team C	Yes	Yes	No	Periodontics	Classification	Supervised ML	Yes	Retrospective	Yes	No	Yes	Yes	No	No	No	No	Yes	Yes	No	No	Yes	Yes	No	Yes	No	No
[The application value of multi-material artifact reduction technique in maxillofacial CT images of patients with metallic dental implants].	CRJ2I93G	2021	Wei, Y. J.; Wang, X. P.; Zha, K. J.; Gao, J. B.	Objective: To investigate the effect of multi-material artifact reduction (MMAR) technique on the maxillofacial CT images of patients with metallic dental implants. Methods: The data of 30 patients with metal denture implants who underwent maxillofacial wide-detector CT scans in the Department of Radiology of the First Affiliated Hospital of Zhengzhou University from March 2019 to February 2020 w…	Gayathri	Pascal	Yes	Yes	Yes			Team C	Yes	Yes	No	Oral and Maxillofacial Radiology	Segmentation	Supervised ML	Yes	Retrospective	Yes	Yes	Yes	Yes	No	No	Yes	Yes	Yes	Yes	Yes	Yes	Yes	No	Yes	No	No	No
Application of an auto-edge counting method for quantification of metal artifacts in CBCT images: a multivariate analysis of object position, field of view size, tube voltage, and metal artifact reduction algorithm.	EQJRAKET	2021	Khosravifard, Amir; Saberi, Bardia Vadiati; Khosravifard, Negar; Motallebi, Samaneh; Kajan, Zahra Dalili; Ghaffari, Mohammad Ebrahim	OBJECTIVE: The objective was to assess the effects of object position, field of view (FOV) size, peak kilovoltage (kVp), and a metal artifact reduction (MAR) algorithm on metal artifacts in cone beam computed tomography (CBCT) as measured with an auto-edge counting method. STUDY DESIGN: A titanium implant and a stainless steel intracanal post in a root were inserted in bovine rib blocks. CBCT sca…	Gayathri	Pascal	Yes	Yes	Yes			Team C	Yes	Yes	No	Oral and Maxillofacial Radiology	Regression	Supervised ML	Yes	Retrospective	No	Yes	Yes	Yes	No	No	Yes	No	Yes	Yes	No	No	Yes	Yes	Yes	Yes	No	No
Assessing the reliability of automatic sentiment analysis tools on rating the sentiment of reviews of NHS dental practices in England.	NUKGTR6V	2021	Byrne, Matthew; O'Malley, Lucy; Glenny, Anne-Marie; Pretty, Iain; Tickle, Martin	BACKGROUND: Online reviews may act as a rich source of data to assess the quality of dental practices. Assessing the content and sentiment of reviews on a large scale is time consuming and expensive. Automation of the process of assigning sentiment to big data samples of reviews may allow for reviews to be used as Patient Reported Experience Measures for primary care dentistry. AIM: To assess the…	Gayathri	Pascal	Yes	Yes	Yes			Team C	Yes	Yes	No	General Dentistry	Segmentation	Supervised ML	Yes	Retrospective	Yes	No	Yes	No	No	No	No	No	Yes	Yes	Yes	No	Yes	No	Yes	Yes	Yes	No
A machine learning approach to determine the prognosis of patients with Class III malocclusion.	ZCYBJ33N	2022	Khosravi-Kamrani, Pegah; Qiao, Xingye; Zanardi, Gustavo; Wiesen, Christopher A.; Slade, Gary; Frazier-Bowers, Sylvia A.	INTRODUCTION: The conundrum of determining how to treat a patient with Class III malocclusion is significant, creating a burden on the patient and challenging the orthodontist. The objective of this study was to employ a statistical prediction model derived from our previous cephalometric data on 5 predominant subtypes of skeletal Class III malocclusion to test the hypothesis that Class III subty…	Gayathri	Pascal	No	Yes	To Review	Herninder	Yes	Team C	Yes	Yes	Yes	Orthodontics and Dentofacial Orthopedics	Classification	Supervised ML	Yes	Retrospective	No	No	Yes	Yes	No	No	No	No	Yes	Yes	No	No	No	No	Yes	Yes	Yes	Yes
Deep learning-based dental implant recognition using synthetic X-ray images.	I37VFIXR	2022	Kohlakala, Aviwe; Coetzer, Johannes; Bertels, Jeroen; Vandermeulen, Dirk	A novel algorithm for generating artificial training samples from triangulated three-dimensional (3D) surface models within the context of dental implant recognition is proposed. The proposed algorithm is based on the calculation of two-dimensional (2D) projections (from a number of different angles) of 3D volumetric representations of computer-aided design (CAD) surface models. A fully convoluti…	Hormazd	Shrey	Maybe	Yes	To Review	Shubhra	Yes	Team A	Yes	Yes	Yes	Prosthodontics	Classification	Supervised ML	Yes	Retrospective	Yes	Yes	Yes	Yes	No	No	Yes	Yes	Yes	Yes	No	No	Yes	No	Yes	No	No	No
Deep-learning approach for caries detection and segmentation on dental bitewing radiographs.	U9PSX8BX	2022	Bayrakdar, Ibrahim Sevki; Orhan, Kaan; Akarsu, Serdar; Çelik, Özer; Atasoy, Samet; Pekince, Adem; Yasa, Yasin; Bilgir, Elif; Sağlam, Hande; Aslan, Ahmet Faruk; Odabaş, Alper	OBJECTIVES: The aim of this study is to recommend an automatic caries detection and segmentation model based on the Convolutional Neural Network (CNN) algorithms in dental bitewing radiographs using VGG-16 and U-Net architecture and evaluate the clinical performance of the model comparing to human observer. METHODS: A total of 621 anonymized bitewing radiographs were used to progress the Artifici…	Hormazd	Shrey	Yes	Yes	Yes			Team A	Yes	Yes	Yes	Oral and Maxillofacial Radiology	Classification	Supervised ML	Yes	Retrospective	Yes	Yes	Yes	Yes	No	No	Yes	Yes	Yes	Yes	No	No	Yes	No	Yes	Yes	No	No
Deep learning-based prediction of osseointegration for dental implant using plain radiography.	PRVZSZP9	2023	Oh, Seok; Kim, Young Jae; Kim, Jeseong; Jung, Joon Hyeok; Lim, Hun Jun; Kim, Bong Chul; Kim, Kwang Gi	BACKGROUND: In this study, we investigated whether deep learning-based prediction of osseointegration of dental implants using plain radiography is possible. METHODS: Panoramic and periapical radiographs of 580 patients (1,206 dental implants) were used to train and test a deep learning model. Group 1 (338 patients, 591 dental implants) included implants that were radiographed immediately after i…	Hormazd	Shrey	Maybe	Yes	To Review	Shubhra	Yes	Team A	Yes	Yes	Yes	Prosthodontics	Classification	Supervised ML	Yes	Retrospective	Yes	Yes	Yes	Yes	No	No	No	No	Yes	Yes	No	No	Yes	No	Yes	Yes	Yes	No
Dental anomaly detection using intraoral photos via deep learning.	9TM2FQUK	2022	Ragodos, Ronilo; Wang, Tong; Padilla, Carmencita; Hecht, Jacqueline T.; Poletta, Fernando A.; Orioli, Iêda M.; Buxó, Carmen J.; Butali, Azeez; Valencia-Ramirez, Consuelo; Restrepo Muñeton, Claudia; Wehby, George L.; Weinberg, Seth M.; Marazita, Mary L.; Moreno Uribe, Lina M.; Howe, Brian J.	Children with orofacial clefting (OFC) present with a wide range of dental anomalies. Identifying these anomalies is vital to understand their etiology and to discern the complex phenotypic spectrum of OFC. Such anomalies are currently identified using intra-oral exams by dentists, a costly and time-consuming process. We claim that automating the process of anomaly detection using deep neural net…	Hormazd	Shrey	Yes	Yes	Yes			Team A	Yes	Yes	Yes	Oral and Maxillofacial Pathology	Classification	Supervised ML	Yes	Retrospective	Yes	Yes	Yes	Yes	No	No	Yes	Yes	Yes	Yes	Yes	No	Yes	No	Yes	Yes	Yes	Yes
Automatic dental biofilm detection based on deep learning.	UPT7MHI2	2023	Andrade, Katia Montanha; Silva, Bernardo Peters Menezes; de Oliveira, Luciano Rebouças; Cury, Patricia Ramos	AIM: To estimate the automated biofilm detection capacity of the U-Net neural network on tooth images. MATERIALS AND METHODS: Two datasets of intra-oral photographs taken in the frontal and lateral views of permanent and deciduous dentitions were employed. The first dataset consisted of 96 photographs taken before and after applying a disclosing agent and was used to validate the domain's expert …	Hormazd	Shrey	Yes	Yes	Yes			Team A	Yes	Yes	Yes	Periodontics	Segmentation	Supervised ML	Yes	Retrospective	Yes	Yes	Yes	Yes	No	No	Yes	No	Yes	Yes	No	No	Yes	No	Yes	No	No	No
Automated detection of dental restorations using deep learning on panoramic radiographs.	XV8TLGU6	2022	Çelik, Berrin; Çelik, Mahmut Emin	OBJECTIVES: Automatically detecting dental conditions using Artificial intelligence (AI) and reporting it visually are now a need for treatment planning and dental health management. This work presents a comprehensive computer-aided detection system to detect dental restorations. METHODS: The state-of-art ten different deep-learning detection models were used including R-CNN, Faster R-CNN, SSD, Y…	Hormazd	Shrey	Maybe	Yes	To Review	Shubhra	Yes	Team A	Yes	Yes	Yes	Oral and Maxillofacial Radiology	Classification	Supervised ML	No	Retrospective	Yes	Yes	Yes	Yes	No	No	No	No	Yes	Yes	No	No	Yes	No	Yes	No	No	No
Automated Dental Cavity Detection System Using Deep Learning and Explainable AI.	2TZS8AJL	2022	Bhattacharjee, Niharika	Impacting over 3.9 billion people, dental cavities requires a trained dentist for diagnosis. Unfortunately, barriers such as dentophobia, limited dentist availability, and lack of dental insurance prevent millions from receiving care. To address this, an Artificial Intelligence system was developed that detects cavity presence on photographs and visually explains the rationale behind each diagnos…	Hormazd	Shrey	Yes	Yes	Yes			Team A	Yes	Yes	Yes	Oral and Maxillofacial Radiology	Classification	Supervised ML	Yes	Retrospective	Yes	Yes	No	Yes	No	No	No	No	Yes	Yes	No	No	Yes	No	Yes	No	Yes	No
A comprehensive artificial intelligence framework for dental diagnosis and charting.	HJRQVWEA	2022	Kabir, Tanjida; Lee, Chun-Teh; Chen, Luyao; Jiang, Xiaoqian; Shams, Shayan	BACKGROUND: The aim of this study was to develop artificial intelligence (AI) guided framework to recognize tooth numbers in panoramic and intraoral radiographs (periapical and bitewing) without prior domain knowledge and arrange the intraoral radiographs into a full mouth series (FMS) arrangement template. This model can be integrated with different diseases diagnosis models, such as periodontit…	Hormazd	Shrey	Maybe	Yes	To Review	Shubhra	Yes	Team A	Yes	Yes	Yes	General Dentistry	Classification	Supervised ML	Yes	Retrospective	Yes	Yes	Yes	Yes	No	No	Yes	No	Yes	Yes	Yes	Yes	Yes	No	Yes	No	No	Yes
MMDCP: Multi-Modal Dental Caries Prediction for Decision Support System Using Deep Learning.	UN44YC3D	2022	Ngnamsie Njimbouom, Soualihou; Lee, Kwonwoo; Kim, Jeong-Dong	In recent years, healthcare has gained unprecedented attention from researchers in the field of Human health science and technology. Oral health, a subdomain of healthcare described as being very complex, is threatened by diseases like dental caries, gum disease, oral cancer, etc. The critical point is to propose an identification mechanism to prevent the population from being affected by these d…	Hormazd	Shrey	Maybe	Yes	To Review	Shubhra	Yes	Team A	Yes	Yes	Yes	Oral and Maxillofacial Radiology	Classification	Supervised ML	Yes	Retrospective	No	Yes	Yes	Yes	No	No	No	No	Yes	Yes	Yes	No	Yes	No	Yes	No	Yes	Yes
Machine-learning-based approach for predicting postoperative skeletal changes for orthognathic surgical planning.	Y9KDME4I	2022	Ma, Qingchuan; Kobayashi, Etsuko; Fan, Bowen; Hara, Kazuaki; Nakagawa, Keiichi; Masamune, Ken; Sakuma, Ichiro; Suenaga, Hideyuki	BACKGROUND: Manually surgical planning becomes an increasing workload of surgeons because of the fast-growing patient population. This study introduced a machine-learning-based approach to assist surgical planning in orthognathic surgery. METHODS: Both preoperative and one-year-later postoperative computerised tomography images of 56 patients were collected. A 12-layers cascaded deep neural netwo…	Hormazd	Shrey	Yes	Yes	Yes			Team A	Yes	Yes	Yes	Oral and Maxillofacial Surgery	Regression	Supervised ML	Yes	Retrospective	No	Yes	No	Yes	No	No	No	No	Yes	Yes	No	No	Yes	No	No	No	No	No
Development and evaluation of deep learning for screening dental caries from oral photographs.	GPU4KHB3	2022	Zhang, Xuan; Liang, Yuan; Li, Wen; Liu, Chao; Gu, Deao; Sun, Weibin; Miao, Leiying	OBJECTIVES: To develop and evaluate the performance of a deep learning system based on convolutional neural network (ConvNet) to detect dental caries from oral photographs. METHODS: 3,932 oral photographs obtained from 625 volunteers with consumer cameras were included for the development and evaluation of the model. A deep ConvNet was developed by adapting from Single Shot MultiBox Detector. The…	Hormazd	Shrey	Maybe	Yes	To Review	Shubhra	Yes	Team A	Yes	Yes	Yes	Oral and Maxillofacial Radiology	Classification	Supervised ML	Yes	Retrospective	Yes	Yes	Yes	Yes	No	No	Yes	Yes	Yes	Yes	No	No	Yes	No	Yes	No	No	No
Periapical dental X-ray image classification using deep neural networks.	TYFHVFDI	2022	Vasdev, Dipit; Gupta, Vedika; Shubham, Shubham; Chaudhary, Ankit; Jain, Nikita; Salimi, Mehdi; Ahmadian, Ali	This paper studies the problem of detection of dental diseases. Dental problems affect the vast majority of the world's population. Caries, RCT (Root Canal Treatment), Abscess, Bone Loss, and missing teeth are some of the most common dental conditions that affect people of all ages all over the world. Delayed or incorrect diagnosis may result in mistreatment, affecting not only an individual's or…	Hormazd	Shrey	Yes	Yes	Yes			Team A	Yes	Yes	Yes	General Dentistry	Classification	Supervised ML	Yes	Retrospective	Yes	No	Yes	Yes	No	No	Yes	No	Yes	Yes	No	No	Yes	No	Yes	Yes	No	No
Predicting the risk of dental implant loss using deep learning.	DBN5U3EQ	2022	Huang, Nannan; Liu, Peng; Yan, Youlong; Xu, Ling; Huang, Yuanding; Fu, Gang; Lan, Yiqing; Yang, Sheng; Song, Jinlin; Li, Yuzhou	AIM: To investigate the feasibility of predicting dental implant loss risk with deep learning (DL) based on preoperative cone-beam computed tomography. MATERIALS AND METHODS: Six hundred and three patients who underwent implant surgery (279 high-risk patients who did and 324 low-risk patients who did not experience implant loss within 5 years) between January 2012 and January 2020 were enrolled. …	Hormazd	Shrey	Yes	Yes	Yes			Team A	Yes	Yes	Yes	Prosthodontics	Classification	Supervised ML	Yes	Retrospective	Yes	Yes	Yes	Yes	No	No	No	No	Yes	Yes	No	No	Yes	No	Yes	No	Yes	No
Machine Learning and Artificial Intelligence: A Web-Based Implant Failure and Peri-implantitis Prediction Model for Clinicians.	VI3K7L8K	2023	Rekawek, Peter; Herbst, Eliot A.; Suri, Abhinav; Ford, Brian P.; Rajapakse, Chamith S.; Panchal, Neeraj	PURPOSE: To develop a machine learning model that can predict dental implant failure and peri-implantitis as a tool for maximizing implant success. MATERIALS AND METHODS: This study used a supervised learning model to retrospectively analyze 398 unique patients receiving a total of 942 dental implants presenting at the Philadelphia Veterans Affairs Medical Center from 2006 to 2013. Logistic regre…	Hormazd	Shrey	Yes	Yes	Yes			Team A	Yes	Yes	Yes	Prosthodontics	Classification	Supervised ML	Yes	Retrospective	Yes	Yes	Yes	Yes	No	No	Yes	Yes	Yes	Yes	No	No	Yes	No	Yes	No	Yes	No
Machine learning in the detection of dental cyst, tumor, and abscess lesions.	GHWREN3E	2023	Kumar, Vyshiali Sivaram; Kumar, Pradeep R.; Yadalam, Pradeep Kumar; Anegundi, Raghavendra Vamsi; Shrivastava, Deepti; Alfurhud, Ahmed Ata; Almaktoom, Ibrahem T.; Alftaikhah, Sultan Abdulkareem Ali; Alsharari, Ahmed Hamoud L.; Srivastava, Kumar Chandan	BACKGROUND AND OBJECTIVE: Dental panoramic radiographs are utilized in computer-aided image analysis, which detects abnormal tissue masses by analyzing the produced image capacity to recognize patterns of intensity fluctuations. This is done to reduce the need for invasive biopsies for arriving to a diagnosis. The aim of the current study was to examine and compare the accuracy of several texture…	Hormazd	Shrey	Yes	Yes	Yes			Team A	Yes	Yes	Yes	Oral and Maxillofacial Pathology	Classification	Supervised ML	Yes	Retrospective	Yes	Yes	Yes	Yes	No	No	Yes	Yes	Yes	Yes	No	No	Yes	No	Yes	No	No	No
Deep learning based diagnosis for cysts and tumors of jaw with massive healthy samples.	PURTU4Q4	2022	Yu, Dan; Hu, Jiacong; Feng, Zunlei; Song, Mingli; Zhu, Huiyong	We aimed to develop an explainable and reliable method to diagnose cysts and tumors of the jaw with massive panoramic radiographs of healthy peoples based on deep learning, since collecting and labeling massive lesion samples are time-consuming, and existing deep learning-based methods lack explainability. Based on the collected 872 lesion samples and 10,000 healthy samples, a two-branch network …	Hormazd	Shrey	Yes	Yes	Yes			Team A	Yes	Yes	Yes	Oral and Maxillofacial Pathology	Classification	Supervised ML	Yes	Retrospective	Yes	Yes	Yes	Yes	No	No	Yes	Yes	Yes	Yes	No	No	Yes	No	Yes	No	Yes	No
Deep learning-based segmentation of dental implants on cone-beam computed tomography images: A validation study.	YDC7L48W	2023	Elgarba, Bahaaeldeen M.; Van Aelst, Stijn; Swaity, Abdullah; Morgan, Nermin; Shujaat, Sohaib; Jacobs, Reinhilde	OBJECTIVES: To train and validate a cloud-based convolutional neural network (CNN) model for automated segmentation (AS) of dental implant and attached prosthetic crown on cone-beam computed tomography (CBCT) images. METHODS: A total dataset of 280 maxillomandibular jawbone CBCT scans was acquired from patients who underwent implant placement with or without coronal restoration. The dataset was r…	Hormazd	Shrey	Maybe	Yes	To Review	Shubhra	Yes	Team A	Yes	Yes	Yes	Oral and Maxillofacial Radiology	Classification	Supervised ML	Yes	Retrospective	Yes	Yes	Yes	Yes	No	No	No	No	Yes	Yes	No	No	Yes	No	Yes	Yes	No	No
A weakly supervised learning-based segmentation network for dental diseases.	XYLAERID	2023	Li, Yue; Jin, Hongmei; Li, Zhanli	With the development of deep learning, medical image segmentation has become a promising technique for computer-aided medical diagnosis. However, the supervised training of the algorithm relies on a large amount of labeled data, and the private dataset bias generally exists in previous research, which seriously affects the algorithm's performance. In order to alleviate this problem and improve th…	Hormazd	Shrey	Yes	Yes	Yes			Team A	Yes	Yes	Yes	Oral and Maxillofacial Pathology	Classification	Supervised ML	Yes	Retrospective	Yes	Yes	Yes	Yes	No	No	No	No	Yes	Yes	No	No	Yes	No	No	Yes	Yes	No
Deep learning and clustering approaches for dental implant size classification based on periapical radiographs.	G9IU6IAR	2023	Park, Ji-Hyun; Moon, Hong Seok; Jung, Hoi-In; Hwang, JaeJoon; Choi, Yoon-Ho; Kim, Jong-Eun	This study investigated two artificial intelligence (AI) methods for automatically classifying dental implant diameter and length based on periapical radiographs. The first method, deep learning (DL), involved utilizing the pre-trained VGG16 model and adjusting the fine-tuning degree to analyze image data obtained from periapical radiographs. The second method, clustering analysis, was accomplish…	Hormazd	Shrey	Yes	Yes	Yes			Team A	Yes	Yes	Yes	Prosthodontics	Classification	Supervised ML	Yes	Retrospective	Yes	Yes	Yes	Yes	No	No	No	No	Yes	Yes	No	No	Yes	No	Yes	Yes	Yes	No
Machine learning algorithm based on jaw feature points assist complex maxillary and mandibular reconstruction.	NDV693JX	2023	Han, Jing; Liu, Zijia; Zhou, Zijie; Liu, Yige; Zhai, Guangtao; Liu, Jiannan	PURPOSES: Large-scale jaw reconstruction can hardly achieve satisfactory results only by relying on doctors' experience. In this study, we assessed a new approach using a machine learning algorithm based on jaw feature points to assist complex jaw reconstruction in patients with maxillary and mandibular defects. METHODS: One hundred and two computed tomography (CT) data on the jaw were collected …	Hormazd	Shrey	Yes	Yes	Yes			Team A	Yes	Yes	Yes	Oral and Maxillofacial Surgery	Regression	Supervised ML	Yes	Retrospective	Yes	Yes	Yes	Yes	No	No	No	No	Yes	Yes	No	No	Yes	No	No	No	No	No
Artificial intelligence in the detection and classification of dental caries.	NT72ILRG	2023	Ahmed, Walaa Magdy; Azhari, Amr Ahmed; Fawaz, Khaled Ahmed; Ahmed, Hani M.; Alsadah, Zainab M.; Majumdar, Aritra; Carvalho, Ricardo Marins	STATEMENT OF PROBLEM: Automated detection of dental caries could enhance early detection, save clinician time, and enrich treatment decisions. However, a reliable system is lacking. PURPOSE: The purpose of this study was to train a deep learning model and to assess its ability to detect and classify dental caries. MATERIAL AND METHODS: Bitewings radiographs with a 1876×1402-pixel resolution were …	Hormazd	Shrey	Yes	Yes	Yes			Team A	Yes	Yes	Yes	General Dentistry	Classification	Supervised ML	Yes	Retrospective	Yes	Yes	Yes	Yes	No	No	Yes	Yes	Yes	Yes	No	No	Yes	No	Yes	Yes	No	No
Artificial Intelligence in Identifying Dental Implant Systems on Radiographs.	MIVSWV8C	2023	Hsiao, Chinhua Y.; Bai, Hexin; Ling, Haibin; Yang, Jie	Health care is entering a new era where data mining is applied to artificial intelligence. The number of dental implant systems has been increasing worldwide. Patient mobility from different dental offices can make identification of implants for clinicians extremely challenging if there are no past available records, and it would be advantageous to use a reliable tool to identify the various impl…	Chaitanya	Shrey	No	Yes	To Review	Shubhra	Maybe	Team A	Yes	Yes	Yes	Periodontics	Classification	Supervised ML	Yes	Retrospective	Yes	Yes	Yes	Yes	No	No	Yes	Yes	No	Yes	No	No	Yes	No	No	Yes	No	No
Predicting Dental Caries Outcomes in Young Adults Using Machine Learning Approach.	FE5C2C3W	2023	Ogwo, Chukwuebuka; Grant, Brown; Warren, John; Caplan, Daniel; Levy, Steven	OBJECTIVES: To predict the dental caries outcomes in young adults from a set of longitudinally-obtained predictor variables and identify the most important predictors using machine learning techniques. METHODS: This study was conducted using the Iowa Fluoride Study dataset. The predictor variables - sex, mother's education, family income, composite socio-economic status (SES), caries experience a…	Chaitanya	Shrey	Yes	No	To Review	Shubhra	Yes	Team A	Yes	Yes	Yes	Pediatric Dentistry	Classification	Supervised ML	Yes	Retrospective	Yes	Yes	Yes	Yes	No	No	Yes	Yes	Yes	Yes	Yes	No	Yes	No	Yes	No	No	No
Machine learning in orthodontics: Automated facial analysis of vertical dimension for increased precision and efficiency.	AIEPIAJ3	2022	Rousseau, Maxime; Retrouvey, Jean-Marc	INTRODUCTION: The digitization of dentistry has brought many opportunities to the specialty of orthodontics. Advances in computing power and artificial intelligence are set to significantly impact the specialty. In this article, the accuracy of automated facial analysis for vertical dimensions using machine learning is evaluated. METHODS: Automated facial analysis of 45 patients (20 female, 25 ma…	Chaitanya	Shrey	No	Yes	To Review	Shubhra	Yes	Team A	Yes	Yes	Yes	Orthodontics and Dentofacial Orthopedics	Regression	Supervised ML	Yes	Retrospective	Yes	Yes	Yes	No	No	No	No	No	Yes	Yes	No	No	No	No	No	No	No	No
Deep Learning-Based Multiclass Instance Segmentation for Dental Lesion Detection.	P7G85W8P	2023	Fatima, Anum; Shafi, Imran; Afzal, Hammad; Mahmood, Khawar; Díez, Isabel de la Torre; Lipari, Vivian; Ballester, Julien Brito; Ashraf, Imran	Automated dental imaging interpretation is one of the most prolific areas of research using artificial intelligence. X-ray imaging systems have enabled dental clinicians to identify dental diseases. However, the manual process of dental disease assessment is tedious and error-prone when diagnosed by inexperienced dentists. Thus, researchers have employed different advanced computer vision techniq…	Chaitanya	Shrey	Yes	Yes	Yes			Team B	Yes	Yes	Yes	Oral and Maxillofacial Radiology	Classification	Supervised ML	Yes	Retrospective	Yes	No	Yes	Yes	No	No	Yes	Yes	Yes	Yes	No	No	Yes	No	Yes	Yes	No	No
Segmentation of Dental Restorations on Panoramic Radiographs Using Deep Learning.	VWP26XGY	2022	Rohrer, Csaba; Krois, Joachim; Patel, Jay; Meyer-Lueckel, Hendrik; Rodrigues, Jonas Almeida; Schwendicke, Falk	Convolutional Neural Networks (CNNs) such as U-Net have been widely used for medical image segmentation. Dental restorations are prominent features of dental radiographs. Applying U-Net on the panoramic image is challenging, as the shape, size and frequency of different restoration types vary. We hypothesized that models trained on smaller, equally spaced rectangular image crops (tiles) of the pa…	Chaitanya	Shrey	Yes	Yes	Yes			Team B	Yes	Yes	Yes	General Dentistry	Segmentation	Supervised ML	Yes	Retrospective	No	Yes	Yes	Yes	No	No	No	No	Yes	Yes	No	No	Yes	No	Yes	Yes	No	No
The validation of orthodontic artificial intelligence systems that perform orthodontic diagnoses and treatment planning.	8EDIXIW9	2022	Shimizu, Yuujin; Tanikawa, Chihiro; Kajiwara, Tomoyuki; Nagahara, Hajime; Yamashiro, Takashi	AIM: This study was aimed to evaluate two artificial intelligence (AI) systems that created a prioritized problem list and treatment plan, and examine whether the performance of the aforementioned systems was equivalent to orthodontists. MATERIALS AND METHODS: A total of 967 consecutive cases [800: training; 67: validation; 100: evaluation (40: randomly selected for the clinical evaluation)] were…	Chaitanya	Shrey	Yes	Yes	Yes			Team B	Yes	Yes	Yes	Orthodontics and Dentofacial Orthopedics	Classification	Supervised ML	Yes	Retrospective	Yes	Yes	Yes	Yes	No	No	Yes	Yes	Yes	Yes	Yes	No	Yes	No	Yes	No	No	No
Developing Automated Computer Algorithms to Phenotype Periodontal Disease Diagnoses in Electronic Dental Records.	CVVMZ4AD	2022	Patel, Jay Sureshbhai; Brandon, Ryan; Tellez, Marisol; Albandar, Jasim M.; Rao, Rishi; Krois, Joachim; Wu, Huanmei	OBJECTIVE: Our objective was to phenotype periodontal disease (PD) diagnoses from three different sections (diagnosis codes, clinical notes, and periodontal charting) of the electronic dental records (EDR) by developing two automated computer algorithms. METHODS: We conducted a retrospective study using EDR data of patients (n = 27,138) who received care at Temple University Maurice H. Kornberg S…	Chaitanya	Shrey	No	Yes	To Review	Shubhra	Yes	Team B	Yes	Yes	Yes	Periodontics	Classification	Supervised ML	Yes	Retrospective	Yes	Yes	No	Yes	No	No	Yes	Yes	No	Yes	No	No	Yes	No	Yes	No	No	No
Deep Learning Models for Classification of Dental Diseases Using Orthopantomography X-ray OPG Images.	PCB8572G	2022	Almalki, Yassir Edrees; Din, Amsa Imam; Ramzan, Muhammad; Irfan, Muhammad; Aamir, Khalid Mahmood; Almalki, Abdullah; Alotaibi, Saud; Alaglan, Ghada; Alshamrani, Hassan A.; Rahman, Saifur	The teeth are the most challenging material to work with in the human body. Existing methods for detecting teeth problems are characterised by low efficiency, the complexity of the experiential operation, and a higher level of user intervention. Older oral disease detection approaches were manual, time-consuming, and required a dentist to examine and evaluate the disease. To address these concern…	Chaitanya	Shrey	Yes	Yes	Yes			Team B	Yes	Yes	Yes	Endodontics	Classification	Supervised ML	Yes	Retrospective	Yes	No	Yes	Yes	No	No	Yes	Yes	Yes	Yes	No	No	Yes	No	Yes	Yes	No	No
Automatic localization of cephalometric landmarks based on convolutional neural network.	EV3V3WPH	2022	Yao, Jie; Zeng, Wei; He, Tao; Zhou, Shanluo; Zhang, Yi; Guo, Jixiang; Tang, Wei	INTRODUCTION: Cephalometry plays an important role in the diagnosis and treatment of orthodontics and orthognathic surgery. This study intends to develop an automatic landmark location system to make cephalometry more convenient. METHODS: In this study, 512 lateral cephalograms were collected, and 37 landmarks were included. The coordinates of all landmarks in the 512 films were obtained to estab…	Chaitanya	Shrey	Yes	Yes	Yes			Team B	Yes	Yes	Yes	Orthodontics and Dentofacial Orthopedics	Segmentation	Supervised ML	Yes	Retrospective	Yes	No	Yes	Yes	No	No	Yes	Yes	No	Yes	No	No	Yes	No	No	No	No	No
Deep learning based dental implant failure prediction from periapical and panoramic films.	XAB9ARWM	2023	Zhang, Chunan; Fan, Linfeng; Zhang, Shisheng; Zhao, Jun; Gu, Yingxin	BACKGROUND: Dental implant failure is a critical condition that can seriously compromise therapeutic efficacy. Insufficient bone volume, unfavorable bone quality, periodontal bone loss, and systemic conditions, including osteopenia/osteoporosis and diabetes mellitus, have been associated with implant failure. Early indicators of potential implant failure could help mitigate the risk of severe com…	Chaitanya	Shrey	Yes	Yes	Yes			Team B	Yes	Yes	Yes	Prosthodontics	Classification	Supervised ML	Yes	Retrospective	No	Yes	Yes	Yes	No	No	No	No	Yes	Yes	No	No	Yes	No	No	Yes	No	No
Dental Caries Detection and Classification in CBCT Images Using Deep Learning.	D3N699WV	2023	Esmaeilyfard, Rasool; Bonyadifard, Haniyeh; Paknahad, Maryam	OBJECTIVES: This study aimed to investigate the accuracy of deep learning algorithms to diagnose tooth caries and classify the extension and location of dental caries in cone beam computed tomography (CBCT) images. To the best of our knowledge, this is the first study to evaluate the application of deep learning for dental caries in CBCT images. METHODS: The CBCT image dataset comprised 382 molar…	Chaitanya	Shrey	Yes	Yes	Yes			Team B	Yes	Yes	Yes	Oral and Maxillofacial Radiology	Classification	Supervised ML	Yes	Retrospective	Yes	Yes	Yes	Yes	No	No	Yes	No	Yes	Yes	No	No	Yes	No	Yes	Yes	No	No
Accuracy and efficiency of automatic tooth segmentation in digital dental models using deep learning.	DJVAK5RE	2022	Im, Joon; Kim, Ju-Yeong; Yu, Hyung-Seog; Lee, Kee-Joon; Choi, Sung-Hwan; Kim, Ji-Hoi; Ahn, Hee-Kap; Cha, Jung-Yul	This study evaluates the accuracy and efficiency of automatic tooth segmentation in digital dental models using deep learning. We developed a dynamic graph convolutional neural network (DGCNN)-based algorithm for automatic tooth segmentation and classification using 516 digital dental models. We segmented 30 digital dental models using three methods for comparison: (1) automatic tooth segmentatio…	Chaitanya	Shrey	No	Yes	To Review	Shubhra	Yes	Team B	Yes	Yes	Yes	Orthodontics and Dentofacial Orthopedics	Segmentation	Supervised ML	Yes	Retrospective	Yes	Yes	No	Yes	No	No	Yes	Yes	No	Yes	No	No	Yes	No	No	Yes	No	No
Artificial intelligence in the diagnosis of dental diseases on panoramic radiographs: a preliminary study.	6ANFWRTK	2023	Zhu, Junhua; Chen, Zhi; Zhao, Jing; Yu, Yueyuan; Li, Xiaojuan; Shi, Kangjian; Zhang, Fan; Yu, Feifei; Shi, Keying; Sun, Zhe; Lin, Nengjie; Zheng, Yuanna	BACKGROUND: Artificial intelligence (AI) has been introduced to interpret the panoramic radiographs (PRs). The aim of this study was to develop an AI framework to diagnose multiple dental diseases on PRs, and to initially evaluate its performance. METHODS: The AI framework was developed based on 2 deep convolutional neural networks (CNNs), BDU-Net and nnU-Net. 1996 PRs were used for training. Dia…	Chaitanya	Michelle	Maybe	Yes	To Review	Shubhra	Yes	Team B	Yes	Yes	Yes	Oral and Maxillofacial Radiology	Classification	Supervised ML	Yes	Retrospective	Yes	Yes	No	Yes	No	No	No	No	Yes	Yes	No	No	Yes	No	Yes	Yes	No	Yes
Dental implant brand and angle identification using deep neural networks.	DBBUPQUQ	2023	Tiryaki, Burcu; Ozdogan, Alper; Guller, Mustafa Taha; Miloglu, Ozkan; Oral, Emin Argun; Ozbek, Ibrahim Yucel	STATEMENT OF PROBLEM: Determining the brand and angle of an implant clinically or radiographically can be challenging. Whether artificial intelligence can assist is unclear. PURPOSE: The purpose of the present study was to determine the brand and angle of implants from panoramic radiographs with artificial intelligence. MATERIAL AND METHODS: Panoramic radiographs were used to classify the accurac…	Chaitanya	Michelle	Yes	Yes	Yes			Team B	Yes	Yes	Yes	Prosthodontics	Classification	Supervised ML	Yes	Retrospective	Yes	No	Yes	Yes	No	No	No	No	Yes	Yes	No	No	Yes	No	Yes	Yes	No	No
Deep Learning-Based Recognition of Periodontitis and Dental Caries in Dental X-ray Images.	QWI4ZYLX	2023	Chen, Ivane Delos Santos; Yang, Chieh-Ming; Chen, Mei-Juan; Chen, Ming-Chin; Weng, Ro-Min; Yeh, Chia-Hung	Dental X-ray images are important and useful for dentists to diagnose dental diseases. Utilizing deep learning in dental X-ray images can help dentists quickly and accurately identify common dental diseases such as periodontitis and dental caries. This paper applies image processing and deep learning technologies to dental X-ray images to propose a simultaneous recognition method for periodontiti…	Chaitanya	Michelle	Yes	Yes	Yes			Team B	Yes	Yes	Yes	Periodontics	Classification	Supervised ML	Yes	Retrospective	Yes	No	Yes	Yes	No	No	No	No	Yes	Yes	No	No	Yes	No	Yes	Yes	Yes	No
Detecting 17 fine-grained dental anomalies from panoramic dental radiography using artificial intelligence.	QJ7G6KUC	2022	Lee, Sangyeon; Kim, Donghyun; Jeong, Ho-Gul	Panoramic dental radiography is one of the most common examinations performed in dental clinics. Compared with other dental images, it covers a wide area from individual teeth to the maxilla and mandibular area. Dental clinicians can get much information about patients' health. However, it is time-consuming and laborious to detect all signs of anomalies because these regions are very complicated.…	Chaitanya	Michelle	No	Yes	To Review	Shubhra	Yes	Team B	Yes	Yes	Yes	Oral and Maxillofacial Radiology	Classification	Supervised ML	Yes	Retrospective	No	Yes	No	Yes	No	No	No	No	Yes	Yes	No	No	Yes	No	Yes	No	No	No
Deep learning improves implant classification by dental professionals: a multi-center evaluation of accuracy and efficiency.	GFLPK3FX	2022	Lee, Jae-Hong; Kim, Young-Taek; Lee, Jong-Bin; Jeong, Seong-Nyum	PURPOSE: The aim of this study was to evaluate and compare the accuracy performance of dental professionals in the classification of different types of dental implant systems (DISs) using panoramic radiographic images with and without the assistance of a deep learning (DL) algorithm. METHODS: Using a self-reported questionnaire, the classification accuracy of dental professionals (including 5 boa…	Chaitanya	Michelle	Yes	Yes	Yes			Team B	Yes	Yes	Yes	Prosthodontics	Classification	Supervised ML	Yes	Retrospective	Yes	Yes	No	No	No	No	No	No	Yes	Yes	No	No	Yes	No	Yes	No	Yes	Yes
Identification of 130 Dental Implant Types Using Ensemble Deep Learning.	A5JSZT8B	2023	Kong, Hyun-Jun; Eom, Sang-Ho; Yoo, Jin-Yong; Lee, Jun-Hyeok	Purpose: To evaluate the accuracy and clinical usability of an identification model using ensemble deep learning for 130 dental implant types. Materials and Methods: A total of 28,112 panoramic radiographs were obtained from 30 domestic and foreign dental clinics. From these panoramic radiographs, 45,909 implant fixture images were extracted and labeled based on electronic medical records. Dental…	Chaitanya	Michelle	Yes	Yes	Yes			Team B	Yes	Yes	Yes	Prosthodontics	Classification	Supervised ML	Yes	Retrospective	Yes	Yes	Yes	Yes	No	No	Yes	Yes	Yes	Yes	No	No	Yes	No	Yes	No	No	No
Development of intra-oral automated landmark recognition (ALR) for dental and occlusal outcome measurements.	T6RCPERX	2022	Woodsend, Brénainn; Koufoudaki, Eirini; Lin, Ping; McIntyre, Grant; El-Angbawi, Ahmed; Aziz, Azad; Shaw, William; Semb, Gunvor; Reesu, Gowri Vijay; Mossey, Peter A.	BACKGROUND: Previous studies embracing digital technology and automated methods of scoring dental arch relationships have shown that such technology is valid and accurate. To date, however there is no published literature on artificial intelligence and machine learning to completely automate the process of dental landmark recognition. OBJECTIVES: This study aimed to develop and evaluate a fully a…	Chaitanya	Michelle	Yes	No	To Review	Shubhra	Yes	Team B	Yes	Yes	Yes	Orthodontics and Dentofacial Orthopedics	Classification	Supervised ML	Yes	Retrospective	Yes	Yes	Yes	Yes	No	No	No	No	Yes	Yes	No	No	Yes	No	No	No	No	No
Dental bitewing radiographs segmentation using deep learning-based convolutional neural network algorithms.	4AIJ724S	2023	Bonny, Talal; Al-Ali, Abdelaziz; Al-Ali, Mohammed; Alsaadi, Rashid; Al Nassan, Wafaa; Obaideen, Khaled; AlMallahi, Maryam	OBJECTIVES: Dental radiographs, particularly bitewing radiographs, are widely used in dental diagnosis and treatment Dental image segmentation is difficult for various reasons, such as intricate structures, low contrast, noise, roughness, and unclear borders, resulting in poor image quality. Recent developments in deep learning models have improved performance in analyzing dental images. In this …	Chaitanya	Michelle	Yes	No	To Review	Shubhra	Yes	Team B	Yes	Yes	Yes	Oral and Maxillofacial Radiology	Segmentation	Supervised ML	Yes	Retrospective	Yes	Yes	Yes	Yes	No	No	No	No	Yes	Yes	No	No	Yes	No	Yes	Yes	No	No
Robust automated teeth identification from dental radiographs using deep learning.	UM4P4QBD	2023	Xu, Mingming; Wu, Yujia; Xu, Zineng; Ding, Peng; Bai, Hailong; Deng, Xuliang	OBJECTIVES: This study developed and validated a deep learning-based method to automatically segment and number teeth in panoramic radiographs across primary, mixed, and permanent dentitions. METHODS: A total of 6,046 panoramic radiographs were collected and annotated. The dataset encompassed primary, mixed and permanent dentitions and dental abnormalities such as tooth number anomalies, dental d…	Chaitanya	Michelle	Yes	Yes	Yes			Team B	Yes	Yes	Yes	Oral and Maxillofacial Radiology	Classification	Supervised ML	No	Retrospective	Yes	Yes	Yes	Yes	No	No	Yes	Yes	Yes	Yes	No	No	Yes	No	Yes	Yes	No	No
Fully automated film mounting in dental radiography: a deep learning model.	C35D4QWW	2023	Lin, Yu-Chun; Chen, Meng-Chi; Chen, Cheng-Hsueh; Chen, Mu-Hsiung; Liu, Kang-Yi; Chang, Cheng-Chun	BACKGROUND: Dental film mounting is an essential but time-consuming task in dental radiography, with manual methods often prone to errors. This study aims to develop a deep learning (DL) model for accurate automated classification and mounting of both intraoral and extraoral dental radiography. METHOD: The present study employed a total of 22,334 intraoral images and 1,035 extraoral images to tra…	Chaitanya	Michelle	Yes	Yes	Yes			Team B	Yes	Yes	Yes	Oral and Maxillofacial Radiology	Classification	Supervised ML	Yes	Retrospective	Yes	Yes	Yes	Yes	No	No	No	No	Yes	Yes	No	No	Yes	No	Yes	Yes	No	No
Deep learning for automatic mandible segmentation on dental panoramic x-ray images.	IV7UFGJ5	2023	Machado, Leonardo Ferreira; Watanabe, Plauto Christopher Aranha; Rodrigues, Giovani Aantonio; Junior, Luiz Otavio Murta	Many studies in the last decades have correlated mandible bone structure with systemic diseases like osteoporosis. Mandible segmentation, as well as segmentation of other oral structures, is an essential step in studies that correlate oral structures' conditions with systemic diseases in general. However, manual mandible segmentation is a time-consuming and training-required task that suffers fro…	Chaitanya	Michelle	Yes	Maybe	To Review	Shubhra	Yes	Team B	Yes	Yes	Yes	Oral and Maxillofacial Radiology	Segmentation	Supervised ML	Yes	Retrospective	Yes	Yes	Yes	Yes	No	No	No	No	Yes	Yes	No	No	Yes	No	No	Yes	No	No
Is attention branch network effective in classifying dental implants from panoramic radiograph images by deep learning?	6DP5ET6P	2022	Sukegawa, Shintaro; Yoshii, Kazumasa; Hara, Takeshi; Tanaka, Futa; Yamashita, Katsusuke; Kagaya, Tutaro; Nakano, Keisuke; Takabatake, Kiyofumi; Kawai, Hotaka; Nagatsuka, Hitoshi; Furuki, Yoshihiko	Attention mechanism, which is a means of determining which part of the forced data is emphasized, has attracted attention in various fields of deep learning in recent years. The purpose of this study was to evaluate the performance of the attention branch network (ABN) for implant classification using convolutional neural networks (CNNs). The data consisted of 10191 dental implant images from 13 …	Chaitanya	Michelle	Yes	Maybe	To Review	Shubhra	Yes	Team C	Yes	Yes	Yes	Oral and Maxillofacial Surgery	Classification	Supervised ML	Yes	Retrospective	Yes	Yes	Yes	Yes	No	No	No	No	Yes	Yes	Yes	No	Yes	No	No	No	Yes	No
A Multiclass Classification Model for Tooth Removal Procedures.	BVSAYBSI	2022	de Graaf, W. M.; van Riet, T. C. T.; de Lange, J.; Kober, J.	Surprisingly little is known about tooth removal procedures. This might be due to the difficulty of gaining reliable data on these procedures. To improve our understanding of these procedures, machine learning techniques were used to design a multiclass classification model of tooth removal based on force, torque, and movement data recorded during tooth removal. A measurement setup consisting of,…	Chaitanya	Michelle	Yes	Maybe	To Review	Shubhra	Yes	Team C	Yes	Yes	Yes	Oral and Maxillofacial Surgery	Classification	Supervised ML	Yes	Retrospective	No	No	Yes	Yes	No	No	Yes	Yes	Yes	Yes	Yes	Yes	Yes	No	Yes	No	No	No
Context Aware Convolutional Neural Network for Children Caries Diagnosis on Dental Panoramic Radiographs.	KGMT8UYY	2022	Zhou, Xiaojie; Yu, Guoxia; Yin, Qiyue; Liu, Yan; Zhang, Zhiling; Sun, Jie	The objective of this study is to improve traditional convolutional neural networks for more accurate children dental caries diagnosis on panoramic radiographs. A context aware convolutional neural network (CNN) is proposed by considering information among adjacent teeth, based on the fact that caries of teeth often affects each other due to the same growing environment. Specifically, when perfor…	Chaitanya	Michelle	Yes	Yes	Yes			Team C	Yes	Yes	Yes	Pediatric Dentistry	Classification	Supervised ML	Yes	Retrospective	Yes	Yes	No	Yes	No	No	Yes	Yes	Yes	Yes	No	No	Yes	No	No	No	No	No
Predicting case difficulty in endodontic microsurgery using machine learning algorithms.	HA38GVEZ	2023	Qu, Yang; Wen, Yiting; Chen, Ming; Guo, Kailing; Huang, Xiangya; Gu, Lisha	OBJECTIVES: The study aimed to develop and validate machine learning models for case difficulty prediction in endodontic microsurgery, assisting clinicians in preoperative analysis. METHODS: The cone-beam computed tomographic images were collected from 261 patients with 341 teeth and used for radiographic examination and measurement. Through linear regression (LR), support vector regression (SVR)…	Chaitanya	Michelle	Yes	Yes	Yes			Team C	Yes	Yes	Yes	Endodontics	Regression	Supervised ML	Yes	Retrospective	Yes	Yes	Yes	Yes	No	No	Yes	No	Yes	Yes	Yes	No	No	No	No	No	No	No
Deep learning for the identification of ridge deficiency around dental implants.	WWC9GHAQ	2023	Lin, Cheng-Hung; Wang, Hom-Lay; Yu, Li-Wen; Chou, Po-Yung; Chang, Hao-Chieh; Chang, Chin-Hao; Chang, Po-Chun	OBJECTIVES: This study aimed to use a deep learning (DL) approach for the automatic identification of the ridge deficiency around dental implants based on an image slice from cone-beam computerized tomography (CBCT). MATERIALS AND METHODS: Single slices crossing the central long-axis of 630 mandibular and 845 maxillary virtually placed implants (4-5 mm diameter, 10 mm length) in 412 patients were…	Chaitanya	Michelle	Yes	Yes	Yes			Team C	Yes	Yes	Yes	Periodontics	Classification	Supervised ML	Yes	Retrospective	Yes	Yes	Yes	Yes	No	No	No	No	Yes	Yes	No	No	Yes	No	No	No	Yes	No
Artificial intelligence in positioning between mandibular third molar and inferior alveolar nerve on panoramic radiography.	QGY7GRR4	2022	Choi, Eunhye; Lee, Soohong; Jeong, Eunjae; Shin, Seokwon; Park, Hyunwoo; Youm, Sekyoung; Son, Youngdoo; Pang, KangMi	Determining the exact positional relationship between mandibular third molar (M3) and inferior alveolar nerve (IAN) is important for surgical extractions. Panoramic radiography is the most common dental imaging test. The purposes of this study were to develop an artificial intelligence (AI) model to determine two positional relationships (true contact and bucco-lingual position) between M3 and IA…	Chaitanya	Michelle	Yes	Yes	Yes			Team C	Yes	Yes	Yes	Oral and Maxillofacial Surgery	Classification	Supervised ML	Yes	Retrospective	Yes	Yes	Yes	Yes	No	No	No	No	Yes	Yes	No	No	Yes	Yes	No	No	No	No
Dental Caries Risk Assessment in Children 5 Years Old and under via Machine Learning.	UYPR6LZQ	2022	Sadegh-Zadeh, Seyed-Ali; Rahmani Qeranqayeh, Ali; Benkhalifa, Elhadj; Dyke, David; Taylor, Lynda; Bagheri, Mahshid	BACKGROUND: Dental caries is a prevalent, complex, chronic illness that is avoidable. Better dental health outcomes are achieved as a result of accurate and early caries risk prediction in children, which also helps to avoid additional expenses and repercussions. In recent years, artificial intelligence (AI) has been employed in the medical field to aid in the diagnosis and treatment of medical d…	Chaitanya	Michelle	Yes	Yes	Yes			Team C	Yes	Yes	Yes	Pediatric Dentistry	Classification	Supervised ML	Yes	Retrospective	Yes	Yes	Yes	Yes	No	No	No	No	Yes	Yes	No	No	Yes	No	No	Yes	No	Yes
Transformer based tooth classification from cone-beam computed tomography for dental charting.	PDB6TBI4	2022	Gao, Shen; Li, Xuguang; Li, Xin; Li, Zhen; Deng, Yongqiang	Dental charting is a useful tool in physical examination, dental surgery, and forensic identification. However, manual dental charting faces some difficulties, such as inaccuracy and psychiatric burden in forensic identification. As a critical step of dental charting, tooth classification can be completed on dental cone-beam computed tomography (CBCT) automatically to solve the above difficulties…	Chaitanya	Michelle	Yes	Yes	Yes			Team C	Yes	Yes	Yes	General Dentistry	Classification	Supervised ML	Yes	Retrospective	Yes	No	Yes	Yes	No	No	No	No	Yes	Yes	Yes	No	Yes	No	No	Yes	No	No
Developing deep learning methods for classification of teeth in dental panoramic radiography.	38YCGJ7U	2023	Yilmaz, Serkan; Tasyurek, Murat; Amuk, Mehmet; Celik, Mete; Canger, Emin Murat	OBJECTIVES: We aimed to develop an artificial intelligence-based clinical dental decision-support system using deep-learning methods to reduce diagnostic interpretation error and time and increase the effectiveness of dental treatment and classification. STUDY DESIGN: We compared the performance of 2 deep-learning methods, Faster Regions With the Convolutional Neural Networks (R-CNN) and You Only…	Chaitanya	Michelle	Yes	Yes	Yes			Team C	Yes	Yes	Yes	Oral and Maxillofacial Radiology	Classification	Supervised ML	Yes	Retrospective	Yes	Yes	Yes	Yes	No	No	Yes	Yes	Yes	Yes	No	No	Yes	No	No	Yes	No	No
Classification of dental implant systems using cloud-based deep learning algorithm: an experimental study.	6R9MGCE6	2023	Kong, Hyun Jun	BACKGROUND: This study aimed to evaluate the accuracy and clinical usability of implant system classification using automated machine learning on a Google Cloud platform. METHODS: Four dental implant systems were selected: Osstem TSIII, Osstem USII, Biomet 3i Os-seotite External, and Dentsply Sirona Xive. A total of 4,800 periapical radiographs (1,200 for each implant system) were collected and l…	Chaitanya	Michelle	Yes	Maybe	To Review	Shubhra	Yes	Team C	Yes	Yes	Yes	Oral and Maxillofacial Surgery	Classification	Supervised ML	Yes	Retrospective	No	No	No	Yes	No	No	No	No	Yes	Yes	Yes	No	Yes	Yes	No	No	No	Yes
A relation-based framework for effective teeth recognition on dental periapical X-rays.	U7DUGRM7	2022	Zhang, Kailai; Chen, Hu; Lyu, Peijun; Wu, Ji	Dental periapical X-rays are used as a popular tool by dentists for diagnosis. To provide dentists with diagnostic support, in this paper, we achieve automated teeth recognition of dental periapical X-rays by using deep learning techniques, including teeth location and classification. Convolutional neural network(CNN) is a popular method and has made large improvements in medical image applicatio…	Chaitanya	Michelle	No	Maybe	To Review	Shubhra	Yes	Team C	Yes	Yes	Yes	Oral and Maxillofacial Pathology	Segmentation	Supervised ML	Yes	Retrospective	Yes	Yes	Yes	Yes	No	No	No	No	Yes	Yes	No	No	Yes	No	No	Yes	No	No
Performance evaluation of deep learning models for the classification and identification of dental implants.	AWLPJGK6	2023	Kong, Hyun-Jun; Yoo, Jin-Yong; Lee, Jun-Hyeok; Eom, Sang-Ho; Kim, Ji-Hyun	STATEMENT OF PROBLEM: Dental implant systems can be identified using image classification deep learning. However, investigations on the accuracy of classifying and identifying implant design through an object detection model are lacking. PURPOSE: The purpose of this study was to evaluate the performance of an object detection deep learning model for classifying the implant designs of 103 types of…	Chaitanya	Michelle	Yes	Yes	Yes			Team C	Yes	Yes	Yes	Periodontics	Classification	Supervised ML	Yes	Retrospective	Yes	Yes	Yes	Yes	No	No	Yes	No	Yes	Yes	No	No	Yes	No	No	Yes	No	No
Automated deep learning for classification of dental implant radiographs using a large multi-center dataset.	CNKKPZMG	2023	Park, Wonse; Huh, Jong-Ki; Lee, Jae-Hong	This study aimed to evaluate the accuracy of automated deep learning (DL) algorithm for identifying and classifying various types of dental implant systems (DIS) using a large-scale multicenter dataset. Dental implant radiographs of pos-implant surgery were collected from five college dental hospitals and 10 private dental clinics, and validated by the National Information Society Agency and the …	Chaitanya	Michelle	Yes	Yes	Yes			Team C	Yes	Yes	Yes	Periodontics	Classification	Supervised ML	Yes	Retrospective	Yes	Yes	Yes	Yes	No	No	Yes	Yes	Yes	Yes	No	Yes	Yes	No	No	Yes	No	Yes
Recognition of Digital Dental X-ray Images Using a Convolutional Neural Network.	M639MIYU	2023	Liu, Feng; Gao, Lei; Wan, Jun; Lyu, Zhi-Lei; Huang, Ying-Ying; Liu, Chao; Han, Min	Digital dental X-ray images are an important basis for diagnosing dental diseases, especially endodontic and periodontal diseases. Conventional diagnostic methods depend on the experience of doctors, so they are highly subjective and consume more energy than other approaches. The current computer-aided interpretation technology has low accuracy and poor lesion classification. This study proposes …	Chaitanya	Michelle	Yes	Yes	Yes			Team C	Yes	Yes	Yes	General Dentistry	Classification	Supervised ML	Yes	Retrospective	Yes	Yes	Yes	Yes	No	No	Yes	Yes	Yes	Yes	No	Yes	Yes	No	Yes	Yes	No	No
Artificial intelligence (AI) in restorative dentistry: Performance of AI models designed for detection of interproximal carious lesions on primary and permanent dentition.	YPKI53I6	2023	Azhari, Amr Ahmed; Helal, Narmin; Sabri, Leena M.; Abduljawad, Abeer	OBJECTIVE: The objective of this study was to evaluate the effectiveness of deep learning methods in detecting dental caries from radiographic images. METHODS: A total of 771 bitewing radiographs were divided into two groups: adult (n = 554) and pediatric (n = 217). Two distinct semantic segmentation models were constructed for each group. They were manually labeled by general dentists for semant…	Chaitanya	Michelle	Yes	Yes	Yes			Team C	Yes	Yes	Yes	General Dentistry	Segmentation	Supervised ML	Yes	Retrospective	Yes	Yes	Yes	Yes	No	No	Yes	Yes	Yes	Yes	No	No	Yes	No	No	Yes	No	No
Dental caries detection using a semi-supervised learning approach.	NNA7232C	2023	Qayyum, Adnan; Tahir, Ahsen; Butt, Muhammad Atif; Luke, Alexander; Abbas, Hasan Tahir; Qadir, Junaid; Arshad, Kamran; Assaleh, Khaled; Imran, Muhammad Ali; Abbasi, Qammer H.	Early diagnosis of dental caries progression can prevent invasive treatment and enable preventive treatment. In this regard, dental radiography is a widely used tool to capture dental visuals that are used for the detection and diagnosis of caries. Different deep learning (DL) techniques have been used to automatically analyse dental images for caries detection. However, most of these techniques …	Chaitanya	Michelle	No	Yes	To Review	Shubhra	Yes	Team C	Yes	Yes	Yes	General Dentistry	Segmentation	Supervised ML	Yes	Retrospective	Yes	Yes	Yes	Yes	No	No	Yes	Yes	Yes	Yes	Yes	Yes	Yes	Yes	No	Yes	Yes	Yes
Artificial intelligence-assisted determination of available sites for palatal orthodontic mini implants based on palatal thickness through CBCT.	Y6I5BYDZ	2023	Tao, Tianjin; Zou, Ke; Jiang, Ruiyi; He, Ketai; He, Xian; Zhang, Mengyun; Wu, Zhouqiang; Shen, Xiaojing; Yuan, Xuedong; Lai, Wenli; Long, Hu	OBJECTIVES: To develop an artificial intelligence (AI) system for automatic palate segmentation through CBCT, and to determine the personalized available sites for palatal mini implants by measuring palatal bone and soft tissue thickness according to the AI-predicted results. MATERIALS AND METHODS: Eight thousand four hundred target slices (from 70 CBCT scans) from orthodontic patients were colle…	Chaitanya	Michelle	No	Yes	To Review	Shubhra	Yes	Team C	Yes	Yes	Yes	Periodontics	Regression	Supervised ML	Yes	Retrospective	Yes	Yes	Yes	Yes	Yes	Yes	Yes	Yes	Yes	Yes	Yes	No	Yes	No	No	Yes	Yes	No
An Explainable Deep Learning Model to Prediction Dental Caries Using Panoramic Radiograph Images.	B7ZHMIPX	2023	Oztekin, Faruk; Katar, Oguzhan; Sadak, Ferhat; Yildirim, Muhammed; Cakar, Hakan; Aydogan, Murat; Ozpolat, Zeynep; Talo Yildirim, Tuba; Yildirim, Ozal; Faust, Oliver; Acharya, U. Rajendra	Dental caries is the most frequent dental health issue in the general population. Dental caries can result in extreme pain or infections, lowering people's quality of life. Applying machine learning models to automatically identify dental caries can lead to earlier treatment. However, physicians frequently find the model results unsatisfactory due to a lack of explainability. Our study attempts t…	Chaitanya	Michelle	Yes	Yes	Yes			Team C	Yes	Yes	Yes	General Dentistry	Classification	Supervised ML	Yes	Retrospective	Yes	Yes	Yes	Yes	No	No	Yes	No	Yes	Yes	No	No	Yes	No	No	Yes	Yes	No
Evaluation of an Artificial Intelligence web-based software to detect and classify dental structures and treatments in panoramic radiographs.	VTJLZHMT	2022	Bonfanti-Gris, Monica; Garcia-Cañas, Angel; Alonso-Calvo, Raul; Salido Rodriguez-Manzaneque, Maria Paz; Pradies Ramiro, Guillermo	OBJECTIVES: To evaluate the diagnostic reliability of a web-based Artificial Intelligence program on the detection and classification of dental structures and treatments present on panoramic radiographs. METHODS: A total of 300 orthopantomographies (OPG) were randomly selected for this study. First, the images were visually evaluated by two calibrated operators with radiodiagnosis experience that…	Chaitanya	Michelle	Yes	Yes	Yes			Team C	Yes	Yes	Yes	Oral and Maxillofacial Radiology	Classification	Supervised ML	Yes	Retrospective	Yes	Yes	Yes	Yes	No	No	Yes	No	Yes	Yes	No	No	Yes	No	Yes	No	No	No
Computer-aided design and 3-dimensional artificial/convolutional neural network for digital partial dental crown synthesis and validation.	QS3N825L	2023	Farook, Taseef Hasan; Ahmed, Saif; Jamayet, Nafij Bin; Rashid, Farah; Barman, Aparna; Sidhu, Preena; Patil, Pravinkumar; Lisan, Awsaf Mahmood; Eusufzai, Sumaya Zabin; Dudley, James; Daood, Umer	The current multiphase, invitro study developed and validated a 3-dimensional convolutional neural network (3D-CNN) to generate partial dental crowns (PDC) for use in restorative dentistry. The effectiveness of desktop laser and intraoral scanners in generating data for the purpose of 3D-CNN was first evaluated (phase 1). There were no significant differences in surface area [t-stat(df) = - 0.01 …	Chaitanya	Michelle	No	Maybe	To Review	Shrey	Yes	Team C	Yes	Yes	Yes	Prosthodontics	Regression	Supervised ML	Yes	Retrospective	Yes	Yes	Yes	Yes	No	No	Yes	No	Yes	Yes	Yes	Yes	Yes	No	No	Yes	No	No
Improving accuracy of early dental carious lesions detection using deep learning-based automated method.	W2IPN6AH	2023	Portella, Paula Dresch; de Oliveira, Lucas Ferrari; Ferreira, Mateus Felipe de Cássio; Dias, Bruna Cristine; de Souza, Juliana Feltrin; Assunção, Luciana Reichert da Silva	OBJECTIVE: To investigate the effectiveness of a convolutional neural network (CNN) in detecting healthy teeth and early carious lesions on occlusal surfaces and to assess the applicability of this deep learning algorithm as an auxiliary aid. MATERIALS AND METHODS: A total of 2,481 posterior teeth (2,459 permanent and 22 deciduous teeth) with varying stages of carious lesions were classified acco…	Chaitanya	Michelle	Maybe	Yes	To Review	Shubhra	Yes	Team C	Yes	Yes	Yes	Pediatric Dentistry	Classification	Supervised ML	Yes	Retrospective	Yes	Yes	Yes	Yes	No	No	Yes	No	Yes	Yes	No	No	Yes	No	Yes	Yes	No	No
A pilot study of a deep learning approach to detect marginal bone loss around implants.	RQAJNBHG	2022	Liu, Min; Wang, Shimin; Chen, Hu; Liu, Yunsong	BACKGROUND: Recently, there has been considerable innovation in artificial intelligence (AI) for healthcare. Convolutional neural networks (CNNs) show excellent object detection and classification performance. This study assessed the accuracy of an artificial intelligence (AI) application for the detection of marginal bone loss on periapical radiographs. METHODS: A Faster region-based convolution…	Chaitanya	Michelle	No	Yes	To Review	Shubhra	Yes	Team C	Yes	Yes	Yes	Periodontics	Classification	Supervised ML	Yes	Retrospective	Yes	Yes	Yes	Yes	No	No	Yes	No	Yes	Yes	No	No	Yes	No	Yes	Yes	No	No
Orthodontic Implementation of Machine Learning Algorithms for Predicting Some Linear Dental Arch Measurements and Preventing Anterior Segment Malocclusion: A Prospective Study.	ISRM2E9Q	2023	Rauf, Aras Maruf; Mahmood, Trefa Mohammed Ali; Mohammed, Miran Hikmat; Omer, Zana Qadir; Kareem, Fadil Abdullah	Background and Objectives: Orthodontics is a field that has seen significant advancements in recent years, with technology playing a crucial role in improving diagnosis and treatment planning. The study aimed to implement artificial intelligence to predict the arch width as a preventive measure to avoid future crowding in growing patients or even in adult patients seeking orthodontic treatment as…	Chaitanya	Michelle	Yes	Yes	Yes			Team D	Yes	Yes	Yes	Orthodontics and Dentofacial Orthopedics	Regression	Supervised ML	Yes	Retrospective	Yes	Yes	Yes	Yes	Yes	No	Yes	Yes	Yes	Yes	No	No	Yes	No	No	No	No	No
Deep Learning for Dental Diagnosis: A Novel Approach to Furcation Involvement Detection on Periapical Radiographs.	ERN2E5P5	2023	Mao, Yi-Cheng; Huang, Yen-Cheng; Chen, Tsung-Yi; Li, Kuo-Chen; Lin, Yuan-Jin; Liu, Yu-Lin; Yan, Hong-Rong; Yang, Yu-Jie; Chen, Chiung-An; Chen, Shih-Lun; Li, Chun-Wei; Chan, Mei-Ling; Chuo, Yueh; Abu, Patricia Angela R.	Furcation defects pose a significant challenge in the diagnosis and treatment planning of periodontal diseases. The accurate detection of furcation involvements (FI) on periapical radiographs (PAs) is crucial for the success of periodontal therapy. This research proposes a deep learning-based approach to furcation defect detection using convolutional neural networks (CNN) with an accuracy rate of…	Chaitanya	Michelle	No	Yes	To Review	Shubhra	Yes	Team D	Yes	Yes	Yes	Periodontics	Classification	Supervised ML	Yes	Retrospective	Yes	No	Yes	Yes	No	No	Yes	Yes	Yes	Yes	No	No	Yes	No	Yes	Yes	No	No
Development of a deep learning model for automatic localization of radiographic markers of proposed dental implant site locations.	2NG4ZM8N	2022	Alsomali, Mona; Alghamdi, Shatha; Alotaibi, Shahad; Alfadda, Sara; Altwaijry, Najwa; Alturaiki, Isra; Al-Ekrish, Asma'a	OBJECTIVES: To develop a Deep Learning Artificial Intelligence (AI) model that automatically localizes the position of radiographic stent gutta percha (GP) markers in cone beam computed tomography (CBCT) images to identify proposed implant sites within the images, and to test the performance of the newly developed AI model. MATERIALS AND METHODS: Thirty-four CBCT datasets were used for initial mo…	Chaitanya	Michelle	No	Yes	To Review	Shrey	Yes	Team D	Yes	Yes	Yes	Prosthodontics	Classification	Supervised ML	Yes	Retrospective	No	Yes	Yes	Yes	No	No	No	No	Yes	Yes	No	No	Yes	No	Yes	No	No	No
Accurate detection for dental implant and peri-implant tissue by transfer learning of faster R-CNN: a diagnostic accuracy study.	FDF8NZG3	2022	Jang, Woo Sung; Kim, Sunjai; Yun, Pill Sang; Jang, Han Sol; Seong, You Won; Yang, Hee Soo; Chang, Jae-Seung	BACKGROUND: The diagnosis of dental implants and the periapical tissues using periapical radiographs is crucial. Recently, artificial intelligence has shown a rapid advancement in the field of radiographic imaging. PURPOSE: This study attempted to detect dental implants and peri-implant tissues by using a deep learning method known as object detection on the implant image of periapical radiograph…	Chaitanya	Michelle	Yes	Yes	Yes			Team D	Yes	Yes	Yes	Prosthodontics	Classification	Supervised ML	No	Retrospective	Yes	Yes	Yes	Yes	No	No	Yes	Yes	Yes	Yes	No	No	Yes	No	Yes	Yes	No	No
An artificial neural network approach for rational decision-making in borderline orthodontic cases: A preliminary analytical observational in silico study.	QUZIUTVH	2023	Kapoor, Shanya; Shyagali, Tarulatha R.; Kuraria, Amit; Gupta, Abhishek; Tiwari, Anil; Goyal, Payal	INTRODUCTION: Artificial intelligence (AI) technology has transformed the way healthcare functions in the present scenario. In orthodontics, expert systems and machine learning have aided clinicians in making complex, multifactorial decisions. One such scenario is an extraction decision in a borderline case. OBJECTIVE: The present in silico study was planned with the intention of building an AI m…	Chaitanya	Michelle	No	Yes	To Review	Shrey	Yes	Team D	Yes	Yes	Yes	Orthodontics and Dentofacial Orthopedics	Classification	Supervised ML	Yes	Retrospective	Yes	Yes	Yes	Yes	No	No	No	No	Yes	Yes	No	No	Yes	No	Yes	Yes	No	No
Analysis of the feasibility of using deep learning for multiclass classification of dental anomalies on panoramic radiographs.	QTQS8S4W	2022	Okazaki, Shota; Mine, Yuichi; Iwamoto, Yuko; Urabe, Shiho; Mitsuhata, Chieko; Nomura, Ryota; Kakimoto, Naoya; Murayama, Takeshi	The aim of the feasibility study was to construct deep learning models for the classification of multiple dental anomalies in panoramic radiographs. Panoramic radiographs with single supernumerary teeth and/or odontomas were considered the "case" group; panoramic radiographs with no dental anomalies were considered the "control" group. The dataset comprised 150 panoramic radiographs: 50 each of n…	Chaitanya	Pascal	No	Yes	To Review	Shubhra	Yes	Team D	Yes	Yes	Yes	Pediatric Dentistry	Classification	Supervised ML	Yes	Retrospective	Yes	Yes	Yes	Yes	No	No	No	No	Yes	Yes	No	No	Yes	No	Yes	Yes	No	No
Chemometrics analysis for the detection of dental caries via UV absorption spectroscopy.	QU58PHTU	2022	Basri, Katrul Nadia; Yazid, Farinawati; Megat Abdul Wahab, Rohaya; Mohd Zain, Mohd Norzaliman; Md Yusof, Zalhan; Zoolfakar, Ahmad Sabirin	Caries is one of the non-communicable diseases that has a high prevalence trend. The current methods used to detect caries require sophisticated laboratory equipment, professional inspection, and expensive equipment such as X-ray imaging device. A non-invasive and economical method is required to substitute the conventional methods for the detection of caries. UV absorption spectroscopy coupled w…	Chaitanya	Pascal	No	Yes	To Review	Shubhra	Yes	Team D	Yes	Yes	Yes	General Dentistry	Classification	Supervised ML	Yes	Retrospective	Yes	Yes	Yes	Yes	No	No	No	No	Yes	Yes	No	No	Yes	No	Yes	No	No	No
Medical Text Prediction and Suggestion Using Generative Pretrained Transformer Models with Dental Medical Notes.	HEKJRSJT	2022	Sirrianni, Joseph; Sezgin, Emre; Claman, Daniel; Linwood, Simon L.	BACKGROUND: Generative pretrained transformer (GPT) models are one of the latest large pretrained natural language processing models that enables model training with limited datasets and reduces dependency on large datasets, which are scarce and costly to establish and maintain. There is a rising interest to explore the use of GPT models in health care. OBJECTIVE: We investigate the performance o…	Chaitanya	Pascal	No	Yes	To Review	Shubhra	Yes	Team D	Yes	Yes	No	General Dentistry	Generative AI	Supervised ML	Yes	Retrospective	Yes	No	Yes	Yes	No	No	No	No	Yes	Yes	No	No	Yes	No	No	No	No	No
Proposing a CNN Method for Primary and Permanent Tooth Detection and Enumeration on Pediatric Dental Radiographs.	FYQK7NSL	2022	Kaya, Emine; Gunec, Huseyin Gurkan; Gokyay, Sitki Selcuk; Kutal, Secilay; Gulum, Semih; Ates, Hasan Fehmi	OBJECTIVE: In this paper, we aimed to evaluate the performance of a deep learning system for automated tooth detection and numbering on pediatric panoramic radiographs. STUDY DESIGN: YOLO V4, a CNN (Convolutional Neural Networks) based object detection model was used for automated tooth detection and numbering. 4545 pediatric panoramic X-ray images, processed in labelImg, were trained and tested …	Chaitanya	Pascal	Yes	Yes	Yes			Team D	Yes	Yes	Yes	Pediatric Dentistry	Classification	Supervised ML	Yes	Retrospective	Yes	No	Yes	Yes	No	No	No	No	Yes	Yes	No	No	Yes	No	Yes	Yes	No	No
Prediction of pulp exposure before caries excavation using artificial intelligence: Deep learning-based image data versus standard dental radiographs.	LGE2TCY7	2023	Ramezanzade, Shaqayeq; Dascalu, Tudor Laurentiu; Ibragimov, Bulat; Bakhshandeh, Azam; Bjørndal, Lars	OBJECTIVES: The objective was to examine the effect of giving Artificial Intelligence (AI)-based radiographic information versus standard radiographic and clinical information to dental students on their pulp exposure prediction ability. METHODS: 292 preoperative bitewing radiographs from patients previously treated were used. A multi-path neural network was implemented. The first path was a conv…	Chaitanya	Pascal	No	Yes	To Review	Shubhra	Yes	Team D	Yes	Yes	Yes	General Dentistry	Classification	Supervised ML	Yes	Retrospective	Yes	Yes	Yes	Yes	No	No	No	No	Yes	Yes	Yes	No	Yes	No	Yes	Yes	Yes	No
Deep convolutional neural network-based automated segmentation and classification of teeth with orthodontic brackets on cone-beam computed-tomographic images: a validation study.	UQZ648V5	2023	Ayidh Alqahtani, Khalid; Jacobs, Reinhilde; Smolders, Andreas; Van Gerven, Adriaan; Willems, Holger; Shujaat, Sohaib; Shaheen, Eman	OBJECTIVE: Tooth segmentation and classification from cone-beam computed tomography (CBCT) is a prerequisite for diagnosis and treatment planning in the majority of digital dental workflows. However, an accurate and efficient segmentation of teeth in the presence of metal artefacts still remains a challenge. Therefore, the following study aimed to validate an automated deep convolutional neural n…	Chaitanya	Pascal	Yes	Yes	Yes			Team D	Yes	Yes	Yes	Orthodontics and Dentofacial Orthopedics	Classification	Supervised ML	Yes	Retrospective	Yes	Yes	Yes	Yes	No	No	No	No	Yes	Yes	No	No	Yes	No	Yes	No	No	No
Morphology and mechanical performance of dental crown designed by 3D-DCGAN.	PRJQEDJP	2023	Ding, Hao; Cui, Zhiming; Maghami, Ebrahim; Chen, Yanning; Matinlinna, Jukka Pekka; Pow, Edmond Ho Nang; Fok, Alex Siu Lun; Burrow, Michael Francis; Wang, Wenping; Tsoi, James Kit Hon	OBJECTIVES: This study utilised an Artificial Intelligence (AI) method, namely 3D-Deep Convolutional Generative Adversarial Network (3D-DCGAN), which is one of the true 3D machine learning methods, as an automatic algorithm to design a dental crown. METHODS: Six hundred sets of digital casts containing mandibular second premolars and their adjacent and antagonist teeth obtained from healthy perso…	Chaitanya	Pascal	No	Yes	To Review	Shubhra	Yes	Team D	Yes	Yes	Yes	Prosthodontics	Generative AI	Unsupervised ML	Yes	Retrospective	Yes	Yes	Yes	No	No	No	No	No	Yes	Yes	No	No	No	No	No	No	Yes	No
Prediction of orthognathic surgery plan from 3D cephalometric analysis via deep learning.	FK9URKLI	2023	Cheng, Mengjia; Zhang, Xu; Wang, Jun; Yang, Yang; Li, Meng; Zhao, Hanjiang; Huang, Jingyang; Zhang, Chenglong; Qian, Dahong; Yu, Hongbo	BACKGROUND: Preoperative planning of orthognathic surgery is indispensable for achieving ideal surgical outcome regarding the occlusion and jaws' position. However, orthognathic surgery planning is sophisticated and highly experience-dependent, which requires comprehensive consideration of facial morphology and occlusal function. This study aimed to investigate a robust and automatic method based…	Pavan	Pascal	Yes	Yes	Yes			Team D	Yes	Yes	Yes	Orthodontics and Dentofacial Orthopedics	Regression	Supervised ML	Yes	Retrospective	Yes	Yes	Yes	Yes	No	No	No	No	Yes	Yes	No	No	Yes	No	No	Yes	Yes	No
Developing and testing a prediction model for periodontal disease using machine learning and big electronic dental record data.	VMFNMCYT	2022	Patel, Jay S.; Su, Chang; Tellez, Marisol; Albandar, Jasim M.; Rao, Rishi; Iyer, Vishnu; Shi, Evan; Wu, Huanmei	Despite advances in periodontal disease (PD) research and periodontal treatments, 42% of the US population suffer from periodontitis. PD can be prevented if high-risk patients are identified early to provide preventive care. Prediction models can help assess risk for PD before initiation and progression; nevertheless, utilization of existing PD prediction models is seldom because of their subopti…	Pavan	Pascal	Yes	Yes	Yes			Team D	Yes	Yes	Yes	Periodontics	Classification	Supervised ML	Yes	Retrospective	Yes	Yes	Yes	Yes	No	No	Yes	Yes	Yes	Yes	No	No	Yes	No	Yes	Yes	No	No
Association between patient-, tooth- and treatment-level factors and root canal treatment failure: A retrospective longitudinal and machine learning study.	TLRVE7ZJ	2022	Herbst, Chantal S.; Schwendicke, Falk; Krois, Joachim; Herbst, Sascha R.	OBJECTIVES: We aimed to assess patient-, tooth- and treatment-level covariates on the failure of root canal treatments (RT) and to predict failure using machine learning (ML). METHODS: Teeth receiving RT at one large university hospital from 2016 to 2020 with a minimum follow-up of ≥6 months were included. Failure compromised absent radiographic healing and/or the presence of clinical symptoms. C…	Pavan	Pascal	Yes	Yes	Yes			Team D	Yes	Yes	Yes	Endodontics	Classification	Supervised ML	Yes	Retrospective	Yes	Yes	Yes	Yes	No	No	No	No	Yes	Yes	No	No	Yes	No	Yes	No	No	No
Early Predicting Tribocorrosion Rate of Dental Implant Titanium Materials Using Random Forest Machine Learning Models.	QZVHEPIV	2023	Ramachandran, Remya Ampadi; Barão, Valentim A. R.; Ozevin, Didem; Sukotjo, Cortino; Srinivasa, Pai P.; Mathew, Mathew	Early detection and prediction of bio-tribocorrosion can avert unexpected damage that may lead to secondary revision surgery and associated risks of implantable devices. Therefore, this study sought to develop a state-of-the-art prediction technique leveraging machine learning(ML) models to classify and predict the possibility of mechanical degradation in dental implant materials. Key features co…	Pavan	Pascal	Maybe	Yes	To Review	Shubhra	Yes	Team D	Yes	Yes	Yes	Prosthodontics	Classification	Supervised ML	Yes	Retrospective	Yes	No	Yes	Yes	No	No	No	No	Yes	Yes	No	No	Yes	No	Yes	No	No	No
Clinical Decision Support System for Geriatric Dental Treatment Using a Bayesian Network and a Convolutional Neural Network.	5AYRUTBA	2023	Thanathornwong, Bhornsawan; Suebnukarn, Siriwan; Ouivirach, Kan	OBJECTIVES: The aim of this study was to evaluate the performance of a clinical decision support system (CDSS) for therapeutic plans in geriatric dentistry. The information that needs to be considered in a therapeutic plan includes not only the patient's oral health status obtained from an oral examination, but also other related factors such as underlying diseases, socioeconomic characteristics,…	Pavan	Pascal	Yes	Yes	Yes			Team D	Yes	Yes	Yes	General Dentistry	Classification	Supervised ML	Yes	Retrospective	Yes	Yes	Yes	Yes	No	No	No	No	Yes	Yes	No	No	Yes	No	Yes	Yes	No	No
Development and Validation of a Visually Explainable Deep Learning Model for Classification of C-shaped Canals of the Mandibular Second Molars in Periapical and Panoramic Dental Radiographs.	KNYCWKPK	2022	Yang, Sujin; Lee, Hagyeong; Jang, Byounghan; Kim, Kee-Deog; Kim, Jaeyeon; Kim, Hwiyoung; Park, Wonse	INTRODUCTION: The purpose of this study was to develop and validate a visually explainable deep learning model for the classification of C-shaped canals of the mandibular second molars in dental radiographs. METHODS: The periapical and panoramic images of 1000 mandibular second molars were collected from 372 patients. The diagnostic performance of the deep learning system using periapical and pan…	Pavan	Pascal	Yes	Yes	Yes			Team D	Yes	Yes	Yes	Endodontics	Classification	Supervised ML	Yes	Retrospective	Yes	Yes	Yes	Yes	No	No	No	No	Yes	Yes	No	No	Yes	No	Yes	Yes	Yes	No
Clinical feasibility of deep learning-based automatic head CBCT image segmentation and landmark detection in computer-aided surgical simulation for orthognathic surgery.	3X8FJ7MR	2023	Deng, H. H.; Liu, Q.; Chen, A.; Kuang, T.; Yuan, P.; Gateno, J.; Kim, D.; Barber, J. C.; Xiong, K. G.; Yu, P.; Gu, K. J.; Xu, X.; Yan, P.; Shen, D.; Xia, J. J.	The purpose of this ambispective study was to investigate whether deep learning-based automatic segmentation and landmark detection, the SkullEngine, could be used for orthognathic surgical planning. Sixty-one sets of cone beam computed tomography (CBCT) images were automatically inferred for midface, mandible, upper and lower teeth, and 68 landmarks. The experimental group included automatic seg…	Pavan	Pascal	Yes	Yes	Yes			Team E	Yes	Yes	Yes	Oral and Maxillofacial Surgery	Segmentation	Supervised ML	Yes	Both	Yes	Yes	Yes	Yes	No	No	Yes	Yes	Yes	Yes	No	No	Yes	No	Yes	No	No	No
Evaluation of a Decision Support System Developed with Deep Learning Approach for Detecting Dental Caries with Cone-Beam Computed Tomography Imaging.	95MH525U	2023	Amasya, Hakan; Alkhader, Mustafa; Serindere, Gözde; Futyma-Gąbka, Karolina; Aktuna Belgin, Ceren; Gusarev, Maxim; Ezhov, Matvey; Różyło-Kalinowska, Ingrid; Önder, Merve; Sanders, Alex; Costa, Andre Luiz Ferreira; Castro Lopes, Sérgio Lúcio Pereira de; Orhan, Kaan	This study aims to investigate the effect of using an artificial intelligence (AI) system (Diagnocat, Inc., San Francisco, CA, USA) for caries detection by comparing cone-beam computed tomography (CBCT) evaluation results with and without the software. 500 CBCT volumes are scored by three dentomaxillofacial radiologists for the presence of caries separately on a five-point confidence scale withou…	Pavan	Pascal	Yes	Yes	Yes			Team E	Yes	Yes	Yes	General Dentistry	Classification	Supervised ML	Yes	Retrospective	Yes	Yes	Yes	Yes	Yes	Yes	No	No	Yes	Yes	No	No	Yes	No	Yes	Yes	No	No
Identifying oral disease variables associated with pneumonia emergence by application of machine learning to integrated medical and dental big data to inform eHealth approaches.	57UR8Z7G	2022	Shimpi, Neel; Glurich, Ingrid; Panny, Aloksagar; Hegde, Harshad; Scannapieco, Frank A.; Acharya, Amit	BACKGROUND: The objective of this study was to build models that define variables contributing to pneumonia risk by applying supervised Machine Learning-(ML) to medical and oral disease data to define key risk variables contributing to pneumonia emergence for any pneumonia/pneumonia subtypes. METHODS: Retrospective medical and dental data were retrieved from Marshfield Clinic Health System's data…	Pavan	Pascal	Yes	Yes	Yes			Team E	Yes	Yes	Yes	Oral Medicine	Classification	Supervised ML	Yes	Retrospective	Yes	Yes	Yes	Yes	No	No	Yes	Yes	Yes	Yes	No	No	Yes	No	Yes	No	No	Yes
Construction of a new automatic grading system for jaw bone mineral density level based on deep learning using cone beam computed tomography.	4IZVB7ZM	2022	Xiao, Yanjun; Liang, Qihui; Zhou, Lin; He, Xuezhi; Lv, Lingfeng; Chen, Jiang; Endian, Su; Jianbin, Guo; Wu, Dong; Lin, Lin	To develop and verify an automatic classification method using artificial intelligence deep learning to determine the bone mineral density level of the implant site in oral implant surgery from radiographic data obtained from cone beam computed tomography (CBCT) images. Seventy patients with mandibular dentition defects were scanned using CBCT. These Digital Imaging and Communications in Medicine…	Pavan	Pascal	Yes	Yes	Yes			Team E	Yes	Yes	Yes	Oral and Maxillofacial Radiology	Classification	Supervised ML	Yes	Retrospective	Yes	Yes	Yes	Yes	No	No	No	No	Yes	Yes	No	No	Yes	No	No	No	Yes	No
Evaluation of a deep learning system for automatic detection of proximal surface dental caries on bitewing radiographs.	F9C8K3WK	2022	Estai, Mohamed; Tennant, Marc; Gebauer, Dieter; Brostek, Andrew; Vignarajan, Janardhan; Mehdizadeh, Maryam; Saha, Sajib	OBJECTIVE: This study aimed to evaluate a deep learning (DL) system using convolutional neural networks (CNNs) for automatic detection of caries on bitewing radiographs. STUDY DESIGN: In total, 2468 bitewings were labeled by 3 dentists to create the reference standard. Of these images, 1257 had caries and 1211 were sound. The Faster region-based CNN was applied to detect the regions of interest (…	Pavan	Pascal	Yes	Yes	Yes			Team E	Yes	Yes	Yes	Oral and Maxillofacial Radiology	Classification	Supervised ML	Yes	Retrospective	Yes	Yes	Yes	Yes	No	No	Yes	Yes	Yes	Yes	No	No	Yes	No	Yes	Yes	No	Yes
The U-Net Approaches to Evaluation of Dental Bite-Wing Radiographs: An Artificial Intelligence Study.	MI3WQ9S8	2023	Baydar, Oğuzhan; Różyło-Kalinowska, Ingrid; Futyma-Gąbka, Karolina; Sağlam, Hande	Bite-wing radiographs are one of the most used intraoral radiography techniques in dentistry. AI is extremely important in terms of more efficient patient care in the field of dentistry. The aim of this study was to perform a diagnostic evaluation on bite-wing radiographs with an AI model based on CNNs. In this study, 500 bite-wing radiographs in the radiography archive of Eskişehir Osmangazi Uni…	Pavan	Pascal	Yes	Yes	Yes			Team E	Yes	Yes	Yes	Oral and Maxillofacial Radiology	Segmentation	Supervised ML	No	Retrospective	Yes	Yes	Yes	No	No	No	Yes	Yes	Yes	Yes	No	No	Yes	No	Yes	Yes	No	No
Construction of an end-to-end regression neural network for the determination of a quantitative index sagittal root inclination.	CZ8DJMEV	2022	Lin, Yixiong; Shi, Mengru; Xiang, Dawei; Zeng, Peisheng; Gong, Zhuohong; Liu, Haiwen; Liu, Quan; Chen, Zhuofan; Xia, Juan; Chen, Zetao	BACKGROUND: Immediate implant placement in the esthetic area requires comprehensive assessments with nearly 30 quantitative indexes. Most artificial intelligence (AI)-driven measurements of quantitative indexes depend on segmentation or landmark detection, which require extra labeling of images and contain possible intraclass errors. METHODS: For the initial attempt, the method was tested on sagi…	Pavan	Pascal	Yes	Yes	Yes			Team E	Yes	Yes	Yes	Prosthodontics	Regression	Supervised ML	Yes	Retrospective	Yes	Yes	Yes	Yes	No	No	No	No	Yes	Yes	Yes	No	Yes	No	No	Yes	Yes	Yes
Feasibility of deep learning for dental caries classification in bitewing radiographs based on the ICCMS™ radiographic scoring system.	V7AJDE5D	2023	Panyarak, Wannakamon; Wantanajittikul, Kittichai; Suttapak, Wattanapong; Charuakkra, Arnon; Prapayasatok, Sangsom	OBJECTIVE: To evaluate the potential of deep learning models for categorization of dental caries in bitewing radiographs based on the International Caries Classification and Management System (ICCMS™) radiographic scoring system (RSS). STUDY DESIGN: In total, 2758 annotated bitewing radiographs were randomly divided into 3 experiments to assess the ResNet-18, -50, -101, and -152. Experiment A tes…	Pavan	Pascal	Yes	Yes	Yes			Team E	Yes	Yes	Yes	Oral and Maxillofacial Radiology	Classification	Supervised ML	Yes	Retrospective	Yes	Yes	Yes	Yes	No	No	Yes	Yes	Yes	Yes	Yes	No	Yes	No	Yes	Yes	Yes	Yes
Automated detection of posterior restorations in permanent teeth using artificial intelligence on intraoral photographs.	28BQIE2T	2022	Engels, Paula; Meyer, Ole; Schönewolf, Jule; Schlickenrieder, Anne; Hickel, Reinhard; Hesenius, Marc; Gruhn, Volker; Kühnisch, Jan	OBJECTIVES: Intraoral photographs might be considered the machine-readable equivalent of a clinical-based visual examination and can potentially be used to detect and categorize dental restorations. The first objective of this study was to develop a deep learning-based convolutional neural network (CNN) for automated detection and categorization of posterior composite, cement, amalgam, gold and c…	Pavan	Pascal	Yes	Yes	Yes			Team E	Yes	Yes	Yes	Oral and Maxillofacial Radiology	Classification	Supervised ML	Yes	Retrospective	Yes	Yes	Yes	Yes	No	No	Yes	Yes	Yes	Yes	No	No	Yes	No	Yes	Yes	Yes	Yes
Teeth and prostheses detection in dental panoramic X-rays using CNN-based object detector and a priori knowledge-based algorithm.	IYRTC3JV	2023	Ali, Md Anas; Fujita, Daisuke; Kobashi, Syoji	Deep learning techniques for automatically detecting teeth in dental X-rays have gained popularity, providing valuable assistance to healthcare professionals. However, teeth detection in X-ray images is often hindered by alterations in tooth appearance caused by dental prostheses. To address this challenge, our paper proposes a novel method for teeth detection and numbering in dental panoramic X-…	Pavan	Pascal	Yes	Yes	Yes			Team E	Yes	Yes	Yes	Oral and Maxillofacial Radiology	Classification	Supervised ML	Yes	Retrospective	Yes	Yes	Yes	No	Yes	Yes	No	No	Yes	Yes	No	No	Yes	No	Yes	Yes	No	No
Three-dimensional maxillary virtual patient creation by convolutional neural network-based segmentation on cone-beam computed tomography images.	TCM2JJ2L	2023	Nogueira-Reis, Fernanda; Morgan, Nermin; Nomidis, Stefanos; Van Gerven, Adriaan; Oliveira-Santos, Nicolly; Jacobs, Reinhilde; Tabchoury, Cinthia Pereira Machado	OBJECTIVE: To qualitatively and quantitatively assess integrated segmentation of three convolutional neural network (CNN) models for the creation of a maxillary virtual patient (MVP) from cone-beam computed tomography (CBCT) images. MATERIALS AND METHODS: A dataset of 40 CBCT scans acquired with different scanning parameters was selected. Three previously validated individual CNN models were inte…	Pavan	Pascal	Yes	Yes	Yes			Team E	Yes	Yes	Yes	Oral and Maxillofacial Radiology	Segmentation	Supervised ML	Yes	Retrospective	Yes	Yes	Yes	No	No	No	Yes	Yes	No	Yes	No	No	Yes	No	No	No	No	No
Fuzzy K-Nearest Neighbor Based Dental Fluorosis Classification Using Multi-Prototype Unsupervised Possibilistic Fuzzy Clustering via Cuckoo Search Algorithm.	MY43WBEQ	2023	Wongkhuenkaew, Ritipong; Auephanwiriyakul, Sansanee; Theera-Umpon, Nipon; Teeyapan, Kasemsit; Yeesarapat, Uklid	Dental fluorosis in children is a prevalent disease in many regions of the world. One of its root causes is excessive exposure to high concentrations of fluoride in contaminated drinking water during tooth formation. Typically, the disease causes undesirable chalky white or even dark brown stains on the tooth enamel. To help dentists screen the severity of fluorosis, this paper proposes an automa…	Pavan	Pascal	Yes	Yes	Yes			Team E	Yes	Yes	Yes	Pediatric Dentistry	Classification	Unsupervised ML	Yes	Retrospective	Yes	No	Yes	Yes	No	No	Yes	Yes	Yes	Yes	No	No	Yes	No	Yes	Yes	No	Yes
Prediction of medication-related osteonecrosis of the jaw (MRONJ) using automated machine learning in patients with osteoporosis associated with dental extraction and implantation: a retrospective study.	QNDETE5X	2023	Kwack, Da Woon; Park, Sung Min	OBJECTIVES: This study aimed to develop and validate machine learning (ML) models using H2O-AutoML, an automated ML program, for predicting medication-related osteonecrosis of the jaw (MRONJ) in patients with osteoporosis undergoing tooth extraction or implantation. Patients and. METHODS: We conducted a retrospective chart review of 340 patients who visited Dankook University Dental Hospital betw…	Pavan	Pascal	Yes	Yes	Yes			Team E	Yes	Yes	Yes	Oral and Maxillofacial Pathology	Classification	Supervised ML	Yes	Retrospective	Yes	Yes	Yes	No	No	No	No	No	Yes	Yes	No	No	Yes	No	Yes	No	No	No
An Endodontic Forecasting Model Based on the Analysis of Preoperative Dental Radiographs: A Pilot Study on an Endodontic Predictive Deep Neural Network.	7BUAK2NA	2023	Lee, Junghoon; Seo, Hyunseok; Choi, Yoon Jeong; Lee, Chena; Kim, Sunil; Lee, Ye Sel; Lee, Sukjoon; Kim, Euiseong	INTRODUCTION: This study aimed to evaluate the use of deep convolutional neural network (DCNN) algorithms to detect clinical features and predict the three-year outcome of endodontic treatment on preoperative periapical radiographs. METHODS: A database of single-root premolars that received endodontic treatment or retreatment by endodontists with presence of three-year outcome was prepared (n = 5…	Pavan	Pascal	Yes	Yes	Yes			Team E	Yes	Yes	Yes	Endodontics	Classification	Supervised ML	Yes	Retrospective	Yes	Yes	Yes	Yes	No	No	No	No	Yes	Yes	Yes	No	Yes	No	Yes	Yes	Yes	No
Visual Diagnostics of Dental Caries through Deep Learning of Non-Standardised Photographs Using a Hybrid YOLO Ensemble and Transfer Learning Model.	P9N7TW8X	2023	Tareq, Abu; Faisal, Mohammad Imtiaz; Islam, Md Shahidul; Rafa, Nafisa Shamim; Chowdhury, Tashin; Ahmed, Saif; Farook, Taseef Hasan; Mohammed, Nabeel; Dudley, James	BACKGROUND: Access to oral healthcare is not uniform globally, particularly in rural areas with limited resources, which limits the potential of automated diagnostics and advanced tele-dentistry applications. The use of digital caries detection and progression monitoring through photographic communication, is influenced by multiple variables that are difficult to standardize in such settings. The…	Pavan	Pascal	Yes	Yes	Yes			Team E	Yes	Yes	Yes	General Dentistry	Classification	Supervised ML	Yes	Retrospective	Yes	Yes	Yes	Yes	No	No	Yes	Yes	Yes	Yes	Yes	No	Yes	No	Yes	Yes	No	No
Obstructive Sleep Apnea, Metabolic Dysfunction, and Periodontitis-Machine Learning and Statistical Analyses of the Dental, Oral, Medical Epidemiological (DOME) Big Data Study.	AVFF4AQE	2023	Ytzhaik, Noya; Zur, Dorit; Goldstein, Chen; Almoznino, Galit	This study aimed to analyze the associations of obstructive sleep apnea (OSA) with dental parameters while controlling for socio-demographics, health-related habits, and each of the diseases comprising metabolic syndrome (MetS), its consequences, and related conditions. We analyzed data from the dental, oral, and medical epidemiological (DOME) cross-sectional records-based study that combines com…	Pavan	Pascal	Yes	Yes	Yes			Team E	Yes	Yes	Yes	General Dentistry	Classification	Supervised ML	Yes	Retrospective	Yes	Yes	Yes	No	No	No	Yes	Yes	Yes	Yes	No	No	Yes	No	No	Yes	No	Yes
Detection of tooth numbering, frenulum attachment, gingival overgrowth, and gingival inflammation signs on dental photographs using convolutional neural network algorithms: a retrospective study.	VJBM4LND	2023	Kurt-Bayrakdar, Sevda; Uğurlu, Mehmet; Yavuz, Muhammet Burak; Sali, Nichal; Bayrakdar, İbrahim Şevki; Çelik, Özer; Köse, Oğuz; Beklen, Arzu; Uzun Saylan, Bilge Cansu; Jagtap, Rohan; Orhan, Kaan	OBJECTIVES: This study aimed to develop an artificial intelligence (AI) model that can determine automatic tooth numbering, frenulum attachments, gingival overgrowth areas, and gingival inflammation signs on intraoral photographs and to evaluate the performance of this model. METHOD AND MATERIALS: A total of 654 intraoral photographs were used in the study (n = 654). All photographs were reviewed…	Pavan	Pascal	Yes	Yes	Yes			Team E	Yes	Yes	Yes	Periodontics	Classification	Supervised ML	Yes	Retrospective	No	Yes	No	Yes	No	No	Yes	Yes	Yes	No	No	No	Yes	No	Yes	Yes	No	No
Influence of growth structures and fixed appliances on automated cephalometric landmark recognition with a customized convolutional neural network.	6NZ5VB4J	2023	Popova, Teodora; Stocker, Thomas; Khazaei, Yeganeh; Malenova, Yoana; Wichelhaus, Andrea; Sabbagh, Hisham	BACKGROUND: One of the main uses of artificial intelligence in the field of orthodontics is automated cephalometric analysis. Aim of the present study was to evaluate whether developmental stages of a dentition, fixed orthodontic appliances or other dental appliances may affect detection of cephalometric landmarks. METHODS: For the purposes of this study a Convolutional Neural Network (CNN) for a…	Pavan	Pascal	Yes	Yes	Yes			Team F	Yes	Yes	Yes	Orthodontics and Dentofacial Orthopedics	Classification	Supervised ML	Yes	Retrospective	Yes	No	Yes	Yes	No	No	No	No	Yes	Yes	Yes	Yes	Yes	No	Yes	Yes	Yes	No
Subregional pharyngeal changes after orthognathic surgery in skeletal Class III patients analyzed by convolutional neural networks-based segmentation.	BDWZH9E9	2023	Kim, Dong-Yul; Woo, Seoyeon; Roh, Jae-Yon; Choi, Jin-Young; Kim, Kyung-A.; Cha, Jung-Yul; Kim, Namkug; Kim, Su-Jung	OBJECTIVES: To evaluate the accuracy of fully automatic segmentation of pharyngeal volume of interests (VOIs) before and after orthognathic surgery in skeletal Class III patients using a convolutional neural network (CNN) model and to investigate the clinical applicability of artificial intelligence for quantitative evaluation of treatment changes in pharyngeal VOIs. METHODS: 310 cone-beam comput…	Pavan	Pascal	Yes	Yes	Yes			Team F	Yes	Yes	Yes	Oral and Maxillofacial Radiology	Regression	Supervised ML	Yes	Retrospective	Yes	Yes	Yes	Yes	No	No	Yes	Yes	Yes	Yes	No	No	Yes	Yes	Yes	Yes	Yes	Yes
Machine learning in 3D auto-filling alveolar cleft of CT images to assess the influence of alveolar bone grafting on the development of maxilla.	NR85W8F3	2023	Zhang, Xin; Qin, Niu; Zhou, Zhibo; Chen, Si	BACKGROUND: Machine learning based auto-segmentation of 3D images has been developed rapidly in recent years. However, the application of this new method in the research of patients with unilateral cleft lip and palate (UCLP) is very limited. In this study, a machine learning algorithm utilizing 3D U-net was used to automatically segment the maxilla, fill the cleft and evaluate the alveolar bone …	Pavan	Pascal	Yes	Yes	Yes			Team F	Yes	Yes	Yes	Oral and Maxillofacial Radiology	Regression	Supervised ML	Yes	Retrospective	Yes	Yes	Yes	Yes	Yes	Yes	Yes	Yes	Yes	Yes	Yes	No	Yes	Yes	Yes	Yes	No	Yes
Preoperative risk assessment does not allow to predict root filling length using machine learning: A longitudinal study.	U2G4HB9L	2023	Herbst, S. R.; Herbst, C. S.; Schwendicke, F.	OBJECTIVES: First we aimed to identify significant associations between preoperative risk factors and achieving optimal root filling length (RFL) during orthograde root canal treatments (RCT) and second to predict successful RFL using machine learning. METHODS: Teeth receiving RCT at one university clinic from 2016-2020 with complete documentation were included. Successful RFL was defined to be 0…	Pavan	Pascal	Yes	Yes	Yes			Team F	Yes	Yes	Yes	Endodontics	Classification	Supervised ML	Yes	Retrospective	Yes	No	Yes	Yes	Yes	Yes	Yes	Yes	Yes	Yes	Yes	No	Yes	Yes	Yes	Yes	Yes	No
The prediction of sagittal chin point relapse following two-jaw surgery using machine learning.	LRRJWB7Y	2023	Kim, Young Ho; Kim, Inhwan; Kim, Yoon-Ji; Kim, Minji; Cho, Jin-Hyoung; Hong, Mihee; Kang, Kyung-Hwa; Lim, Sung-Hoon; Kim, Su-Jung; Kim, Namkug; Shin, Jeong Won; Sung, Sang-Jin; Baek, Seung-Hak; Chae, Hwa Sung	The study aimed to identify critical factors associated with the surgical stability of pogonion (Pog) by applying machine learning (ML) to predict relapse following two-jaw orthognathic surgery (2 J-OGJ). The sample set comprised 227 patients (110 males and 117 females, 207 training and 20 test sets). Using lateral cephalograms taken at the initial evaluation (T0), pretreatment (T1), after (T2) 2…	Pavan	Pascal	Yes	Yes	Yes			Team F	Yes	Yes	Yes	Orthodontics and Dentofacial Orthopedics	Classification	Supervised ML	Yes	Retrospective	Yes	Yes	No	Yes	Yes	No	No	No	Yes	Yes	Yes	Yes	Yes	Yes	Yes	No	Yes	Yes
Detection of the separated root canal instrument on panoramic radiograph: a comparison of LSTM and CNN deep learning methods.	SREQPLE9	2023	Buyuk, Cansu; Arican Alpay, Burcin; Er, Fusun	OBJECTIVES: A separated endodontic instrument is one of the challenging complications of root canal treatment. The purpose of this study was to compare two deep learning methods that are convolutional neural network (CNN) and long short-term memory (LSTM) to detect the separated endodontic instruments on dental radiographs. METHODS: Panoramic radiographs from the hospital archive were retrospecti…	Pavan	Pascal	Yes	Yes	Yes			Team F	Yes	Yes	Yes	Endodontics	Classification	Supervised ML	Yes	Retrospective	Yes	Yes	Yes	Yes	No	No	Yes	Yes	Yes	Yes	No	No	Yes	No	Yes	No	No	No
Instant identification of dental white spot using K-means algorithm via laser-induced fluorescence and associated hyperspectral imaging.	VM7DN597	2023	Mahmoud, Alaaeldin; Elbasuney, Sherif; El-Sharkawy, Yasser H.	Dental caries (DC) is a chronic illness that affects 2 billion individuals worldwide, with 520 million of those suffering from it in their primary teeth. It is apparent that early DC detection and subsequent minimally invasive therapy are crucial clinical requirements. The first reversible clinical indication of demineralization is dental white spot (DWS) lesions. However, diagnosing DWS poses ex…	Pavan	Pascal	Yes	Yes	Yes			Team F	Yes	Yes	Yes	Oral and Maxillofacial Radiology	Classification	Unsupervised ML	Yes	Retrospective	Yes	Yes	Yes	Yes	No	No	No	No	Yes	Yes	No	No	Yes	No	No	No	Yes	No
Investigation of the best effective fold of data augmentation for training deep learning models for recognition of contiguity between mandibular third molar and inferior alveolar canal on panoramic radiographs.	IDE28MUS	2023	Papasratorn, Dhanaporn; Pornprasertsuk-Damrongsri, Suchaya; Yuma, Suraphong; Weerawanich, Warangkana	OBJECTIVES: This study aimed to train deep learning models for recognition of contiguity between the mandibular third molar (M3M) and inferior alveolar canal using panoramic radiographs and to investigate the best effective fold of data augmentation. MATERIALS AND METHODS: The total of 1800 M3M cropped images were classified evenly into contact and no-contact. The contact group was confirmed with…	Pavan	Pascal	Yes	Yes	Yes			Team F	Yes	Yes	Yes	Oral and Maxillofacial Radiology	Classification	Supervised ML	Yes	Retrospective	Yes	No	Yes	Yes	No	No	Yes	Yes	Yes	Yes	No	No	Yes	Yes	Yes	Yes	Yes	Yes
The CNN model aided the study of the clinical value hidden in the implant images.	93FNZPSA	2023	Huang, Xinxu; Chen, Xingyu; Zhong, Xinnan; Tian, Taoran	PURPOSE: This article aims to construct a new method to evaluate radiographic image identification results based on artificial intelligence, which can complement the limited vision of researchers when studying the effect of various factors on clinical implantation outcomes. METHODS: We constructed a convolutional neural network (CNN) model using the clinical implant radiographic images. Moreover,…	Pavan	Pascal	Yes	Yes	Yes			Team F	Yes	Yes	Yes	Oral and Maxillofacial Radiology	Segmentation	Supervised ML	Yes	Retrospective	Yes	Yes	Yes	Yes	No	No	No	No	Yes	Yes	No	No	Yes	No	No	No	Yes	No
Age determination on panoramic radiographs using the Kvaal method with the aid of artificial intelligence.	W8AQGL6Y	2023	Pereira de Sousa, Douglas; Diniz Lima, Elisa; Souza Paulino, José Alberto; Dos Anjos Pontual, Maria Luiza; Meira Bento, Patricia; Melo, Daniela Pita	OBJECTIVES: This study aimed to assess and compare age estimation on panoramic radiography using the Kvaal method and machine learning (ML). METHODS AND MATERIALS: 554 panoramic radiographs were selected from a Brazilian practice. To estimate age using the Kvaal method, the following measurements were performed on the upper left central incisors and canines: tooth, pulp and root length; root and …	Pavan	Amandeep	Yes	Yes	Yes			Team F	Yes	Yes	Yes	Oral and Maxillofacial Radiology	Regression	Supervised ML	Yes	Retrospective	Yes	No	Yes	Yes	No	No	No	No	Yes	Yes	Yes	No	Yes	No	No	No	No	No
Teeth U-Net: A segmentation model of dental panoramic X-ray images for context semantics and contrast enhancement.	4H3FTEYM	2023	Hou, Senbao; Zhou, Tao; Liu, Yuncan; Dang, Pei; Lu, Huiling; Shi, Hongbin	BACKGROUND AND OBJECTIVE: It is very significant in orthodontics and restorative dentistry that the teeth are segmented from dental panoramic X-ray images. Nevertheless, there are some problems in panoramic X-ray images of teeth, such as blurred interdental boundaries, low contrast between teeth and alveolar bone. METHODS: In this paper, The Teeth U-Net model is proposed in this paper to resolve …	Pavan	Amandeep	Yes	Yes	Yes			Team F	Yes	Yes	Yes	Oral and Maxillofacial Radiology	Segmentation	Supervised ML	Yes	Retrospective	Yes	No	Yes	Yes	No	No	Yes	No	Yes	Yes	Yes	No	Yes	Yes	No	Yes	Yes	No
Simulation of Postoperative Facial Appearances via Geometric Deep Learning for Efficient Orthognathic Surgical Planning.	88JJ6QIL	2023	Ma, Lei; Xiao, Deqiang; Kim, Daeseung; Lian, Chunfeng; Kuang, Tianshu; Liu, Qin; Deng, Hannah; Yang, Erkun; Liebschner, Michael A. K.; Gateno, Jaime; Xia, James J.; Yap, Pew-Thian	Orthognathic surgery corrects jaw deformities to improve aesthetics and functions. Due to the complexity of the craniomaxillofacial (CMF) anatomy, orthognathic surgery requires precise surgical planning, which involves predicting postoperative changes in facial appearance. To this end, most conventional methods involve simulation with biomechanical modeling methods, which are labor intensive and …	Pavan	Amandeep	Yes	Yes	Yes			Team F	Yes	Yes	Yes	Orthodontics and Dentofacial Orthopedics	Generative AI	Supervised ML	Yes	Retrospective	Yes	Yes	Yes	Yes	No	No	No	No	Yes	Yes	No	No	No	No	No	No	No	No
Revealing the representative facial traits of different sagittal skeletal types: decipher what artificial intelligence can see by Grad-CAM.	NZGYE2XH	2023	Cai, Jingyi; Deng, Yudi; Min, Ziyang; Zhang, Yiyi; Zhao, Zhihe; Jing, Dian	OBJECTIVES: Aesthetic improvement is a significant concern in dental therapy. While orthodontic treatment primarily targets hard tissue, the impact on soft tissue and the extent of these changes remains empirical. This study aims to unveil the intricate relationship between facial soft tissue and skeletal types using artificial intelligence (AI) analysis. METHODS: First, we collected a dataset of…	Pavan	Amandeep	Yes	Yes	Yes			Team F	Yes	Yes	Yes	Orthodontics and Dentofacial Orthopedics	Classification	Supervised ML	Yes	Retrospective	Yes	Yes	Yes	Yes	Yes	No	No	No	Yes	Yes	No	Yes	Yes	Yes	Yes	Yes	Yes	No
Logistic Regression Analysis of LC-MS/MS Data of Monomers Eluted from Aged Dental Composites: A Supervised Machine-Learning Approach.	8HPDV9BW	2023	Chen, Chien-Chia; Mondal, Karabi; Vervliet, Philippe; Covaci, Adrian; O'Brien, Evan P.; Rockne, Karl J.; Drummond, James L.; Hanley, Luke	Compound identification by database searching that matches experimental with library mass spectra is commonly used in mass spectrometric (MS) data analysis. Vendor software often outputs scores that represent the quality of each spectral match for the identified compounds. However, software-generated identification results can differ drastically depending on the initial search parameters. Machine…	Pavan	Amandeep	Yes	Yes	Yes			Team F	Yes	Yes	Yes	Endodontics	Regression	Supervised ML	Yes	Retrospective	Yes	Yes	Yes	Yes	Yes	Yes	Yes	Yes	Yes	Yes	No	No	Yes	Yes	No	Yes	No	No
Tooth caries classification with quantitative light-induced fluorescence (QLF) images using convolutional neural network for permanent teeth in vivo.	FWNDGA52	2023	Park, Eun Young; Jeong, Sungmoon; Kang, Sohee; Cho, Jungrae; Cho, Ju-Yeon; Kim, Eun-Kyong	BACKGROUND: Owing to the remarkable advancements of artificial intelligence (AI) applications, AI-based detection of dental caries is continuously improving. We evaluated the efficacy of the detection of dental caries with quantitative light-induced fluorescence (QLF) images using a convolutional neural network (CNN) model. METHODS: Overall, 2814 QLF intraoral images were obtained from 606 partic…	Pavan	Amandeep	Yes	Yes	Yes			Team F	Yes	Yes	Yes	Oral and Maxillofacial Radiology	Segmentation	Supervised ML	Yes	Retrospective	Yes	Yes	Yes	Yes	Yes	Yes	Yes	Yes	Yes	Yes	Yes	No	Yes	Yes	Yes	Yes	No	Yes
Tooth detection for each tooth type by application of faster R-CNNs to divided analysis areas of dental panoramic X-ray images.	FHE4I2XW	2022	Mima, Yuichi; Nakayama, Ryohei; Hizukuri, Akiyoshi; Murata, Kan	This study aimed to propose a computerized method for detecting the tooth region for each tooth type as the initial stage in the development of a computer-aided diagnosis (CAD) scheme for dental panoramic X-ray images. Our database consists of 160 panoramic dental X-ray images obtained from 160 adult patients. To reduce false positives (FPs), the proposed method first extracts a rectangular area …	Pavan	Amandeep	Yes	Yes	Yes			Team F	Yes	Yes	Yes	Oral and Maxillofacial Radiology	Classification	Supervised ML	Yes	Retrospective	Yes	No	Yes	Yes	No	No	Yes	Yes	Yes	Yes	No	No	Yes	No	No	No	No	No
Validation of data mining models by comparing with conventional methods for dental age estimation in Korean juveniles and young adults.	LVTPAUF9	2023	Kumagai, Akiko; Jeong, Seoi; Kim, Daeyoun; Kong, Hyoun-Joong; Oh, Sehyun; Lee, Sang-Seob	Teeth are known to be the most accurate age indicators of human body and are frequently applied in forensic age estimation. We aimed to validate data mining-based dental age estimation, by comparing the accuracy of the estimation and classification performance of 18-year thresholds with conventional methods and with data mining-based age estimation. A total of 2657 panoramic radiographs were coll…	Pavan	Amandeep	Yes	Yes	Yes			Team F	Yes	Yes	Yes	Oral and Maxillofacial Radiology	Regression	Supervised ML	Yes	Retrospective	Yes	Yes	Yes	Yes	No	No	No	No	Yes	Yes	No	No	Yes	No	Yes	Yes	No	No
A Fully Automated Method for 3D Individual Tooth Identification and Segmentation in Dental CBCT.	868YUQDM	2022	Jang, Tae Jun; Kim, Kang Cheol; Cho, Hyun Cheol; Seo, Jin Keun	Accurate and automatic segmentation of three-dimensional (3D) individual teeth from cone-beam computerized tomography (CBCT) images is a challenging problem because of the difficulty in separating an individual tooth from adjacent teeth and its surrounding alveolar bone. Thus, this paper proposes a fully automated method of identifying and segmenting 3D individual teeth from dental CBCT images. T…	Pavan	Amandeep	Yes	Yes	Yes			Team F	Yes	Yes	Yes	Oral and Maxillofacial Radiology	Segmentation	Supervised ML	Yes	Retrospective	Yes	No	Yes	Yes	No	No	No	No	Yes	Yes	No	No	Yes	No	Yes	Yes	No	No
Automatic Dental Plaque Segmentation Based on Local-to-Global Features Fused Self-Attention Network.	WVT2FKN6	2022	Li, Shuai; Guo, Yuting; Pang, Zhennan; Song, Wenfeng; Hao, Aimin; Xia, Bin; Qin, Hong	The accurate detection of dental plaque at an early stage will definitely prevent periodontal diseases and dental caries. However, it remains difficult for the current dental examination to accurately recognize dental plaque without using medical dyeing reagent due to the low contrast between dental plaque and healthy teeth. To combat this problem, this paper proposes a novel network enhanced by …	Pavan	Amandeep	Yes	Yes	Yes			Team F	Yes	Yes	Yes	Periodontics	Segmentation	Supervised ML	Yes	Retrospective	Yes	Yes	Yes	Yes	No	No	Yes	Yes	Yes	Yes	No	No	Yes	No	Yes	Yes	No	No
Texture-Based Neural Network Model for Biometric Dental Applications.	FUTPS596	2022	Saleh, Omnia; Nozaki, Kosuke; Matsumura, Mayuko; Yanaka, Wataru; Miura, Hiroyuki; Fueki, Kenji	BACKGROUND: The aim is to classify dentition using a novel texture-based automated convolutional neural network (CNN) for forensic and prosthetic applications. METHODS: Natural human teeth (n = 600) were classified, cleaned, and inspected for exclusion criteria. The teeth were scanned with an intraoral scanner and identified using a texture-based CNN in three steps. First, through preprocessing, …	Pavan	Amandeep	Yes	Maybe	To Review	Shubhra	Yes	Team F	Yes	Yes	Yes	Prosthodontics	Segmentation	Supervised ML	Yes	Retrospective	No	No	Yes	Yes	No	No	Yes	Yes	Yes	Yes	No	No	Yes	No	No	Yes	No	No
AGMB-Transformer: Anatomy-Guided Multi-Branch Transformer Network for Automated Evaluation of Root Canal Therapy.	YNAPVRUI	2022	Li, Yunxiang; Zeng, Guodong; Zhang, Yifan; Wang, Jun; Jin, Qun; Sun, Lingling; Zhang, Qianni; Lian, Qisi; Qian, Guiping; Xia, Neng; Peng, Ruizi; Tang, Kai; Wang, Shuai; Wang, Yaqi	Accurate evaluation of the treatment result on X-ray images is a significant and challenging step in root canal therapy since the incorrect interpretation of the therapy results will hamper timely follow-up which is crucial to the patients' treatment outcome. Nowadays, the evaluation is performed in a manual manner, which is time-consuming, subjective, and error-prone. In this article, we aim to …	Pavan	Amandeep	Yes	Yes	Yes			Team F	Yes	Yes	Yes	Endodontics	Classification	Supervised ML	Yes	Retrospective	Yes	Yes	Yes	Yes	Yes	Yes	Yes	Yes	Yes	Yes	No	No	Yes	No	Yes	Yes	No	No
Age Group Classification of Dental Radiography without Precise Age Information Using Convolutional Neural Networks.	BV2E3K2Y	2023	Kim, Yu-Rin; Choi, Jae-Hyeok; Ko, Jihyeong; Jung, Young-Jin; Kim, Byeongjun; Nam, Seoul-Hee; Chang, Won-Du	Automatic age estimation using panoramic dental radiographic images is an important procedure for forensics and personal oral healthcare. The accuracies of the age estimation have increased recently with the advances in deep neural networks (DNN), but DNN requires large sizes of the labeled dataset which is not always available. This study examined whether a deep neural network is able to estimat…	Pavan	Amandeep	Yes	Yes	Yes			Team F	Yes	Yes	Yes	Oral and Maxillofacial Radiology	Segmentation	Supervised ML	Yes	Retrospective	No	Yes	Yes	Yes	No	No	Yes	Yes	Yes	Yes	No	No	Yes	Yes	No	Yes	No	No
Developing Automated Computer Algorithms to Track Periodontal Disease Change from Longitudinal Electronic Dental Records.	7CCX93FQ	2023	Patel, Jay S.; Kumar, Krishna; Zai, Ahad; Shin, Daniel; Willis, Lisa; Thyvalikakath, Thankam P.	OBJECTIVE: To develop two automated computer algorithms to extract information from clinical notes, and to generate three cohorts of patients (disease improvement, disease progression, and no disease change) to track periodontal disease (PD) change over time using longitudinal electronic dental records (EDR). METHODS: We conducted a retrospective study of 28,908 patients who received a comprehens…	Pavan	Amandeep	Yes	Yes	Yes			Team F	Yes	Yes	Yes	Periodontics	Classification	Supervised ML	Yes	Retrospective	Yes	Yes	Yes	Yes	Yes	Yes	Yes	Yes	Yes	Yes	No	No	Yes	Yes	Yes	Yes	No	Yes
Deep convolution neural network for screening carotid calcification in dental panoramic radiographs.	SMMK9F5D	2023	Amitay, Moshe; Barnett-Itzhaki, Zohar; Sudri, Shiran; Drori, Chana; Wase, Tamar; Abu-El-Naaj, Imad; Ben-Ari, Millie Kaplan; Rieck, Merton; Avni, Yossi; Pogozelich, Gil; Weiss, Ervin; Mosseri, Morris	Ischemic stroke, a leading global cause of death and disability, is commonly caused by carotid arteries atherosclerosis. Carotid artery calcification (CAC) is a well-known marker of atherosclerosis. Such calcifications are classically detected by ultrasound screening. In recent years it was shown that these calcifications can also be inferred from routine panoramic dental radiographs. In this wor…	Pavan	Amandeep	Yes	Yes	Yes			Team F	Yes	Yes	Yes	Oral and Maxillofacial Radiology	Classification	Supervised ML	Yes	Retrospective	No	Yes	Yes	Yes	No	No	Yes	Yes	Yes	Yes	Yes	No	Yes	No	Yes	Yes	Yes	No
Neural network system for analyzing statistical factors of patients for predicting the survival of dental implants.	YVQA8FJD	2022	Lyakhov, Pavel Alekseevich; Dolgalev, Alexander Alexandrovich; Lyakhova, Ulyana Alekseevna; Muraev, Alexandr Alexandrovich; Zolotayev, Kirill Evgenievich; Semerikov, Dmitry Yurievich	Implants are now the standard method of replacing missing or damaged teeth. Despite the improving technologies for the manufacture of implants and the introduction of new protocols for diagnosing, planning, and performing implant placement operations, the percentage of complications in the early postoperative period remains quite high. In this regard, there is a need to develop new methods for pr…	Pavan	Amandeep	Yes	Yes	Yes			Team F	Yes	Yes	Yes	Prosthodontics	Classification	Supervised ML	Yes	Retrospective	Yes	Yes	Yes	Yes	No	No	No	No	Yes	Yes	Yes	No	No	No	Yes	No	Yes	No
Variational autoencoder-based estimation of chronological age and changes in morphological features of teeth.	SLLI5FCJ	2023	Joo, Subin; Jung, Won; Oh, Seung Eel	This study led to the development of a variational autoencoder (VAE) for estimating the chronological age of subjects using feature values extracted from their teeth. Further, it determined how given teeth images affected the estimation accuracy. The developed VAE was trained with the first molar and canine tooth images, and a parallel VAE structure was further constructed to extract common featu…	Pavan	Amandeep	Yes	Yes	Yes			Team F	Yes	Yes	Yes	General Dentistry	Regression	Supervised ML	Yes	Retrospective	Yes	Yes	Yes	Yes	No	No	No	No	Yes	Yes	Yes	No	Yes	No	Yes	Yes	Yes	No
Tooth segmentation and gingival tissue deformation framework for 3D orthodontic treatment planning and evaluating	1389	2020	Yuan T, Wang Y, Hou Z, Wang J.		Shrey		Yes						Yes	Yes	Yes	Orthodontics and Dentofacial Orthopedics	Segmentation	Supervised ML	Yes	Retrospective	No	No	Yes	Yes	No	No	Yes	Yes	No	Yes	No	No	No	No	No	No	No	No
Dental microfracture detection using wavelet features and machine learning	1390	2021	Vicory J, Chandradevan R, Hernandez-Cerdan P, Huang WA, Fox D, Qdais LA, McCormick M, Mol A, Walters R, Marron JS, Geha H, Khan A, Paniagua B.		Shrey		Yes						Yes	Yes	Yes	General Dentistry	Classification	Supervised ML	Yes	Retrospective	No	No	Yes	Yes	No	No	No	No	No	Yes	No	No	No	No	No	No	Yes	No
Detection of dental restorations using no-code artificial intelligence	1391	2023	Hamdan M, Badr Z, Bjork J, Saxe R, Malensek F, Miller C, Shah R, Han S, Mohammad-Rahimi H.		Shrey		Yes						Yes	Yes	Yes	General Dentistry	Segmentation	Supervised ML	Yes	Retrospective	Yes	Yes	Yes	Yes	No	No	Yes	Yes	Yes	Yes	No	No	Yes	No	No	Yes	No	No

## Sheet: Pivot Table 1
Final result	Yes
Identify clinical goal	COUNTA of Key
No	19
Yes	261
Grand Total	280
Final result	Yes				Final result	Yes
					COUNTA of Key	Type of Model under investigation
Clinical Specialty	COUNTA of Key	COUNTA of Title			Clinical Specialty	Classification	Segmentation	Regression	Generative AI	Grand Total
Oral and Maxillofacial Radiology	77	0.275			Oral and Maxillofacial Radiology	0.571429	0.272727	0.155844	0	1
Oral and Maxillofacial Surgery	42	0.15			Oral and Maxillofacial Surgery	0.428571	0.309524	0.261905	0	1
General Dentistry	40	0.142857			General Dentistry	0.7	0.175	0.075	0.05	1
Prosthodontics	32	0.114286			Prosthodontics	0.71875	0.125	0.125	0.03125	1
Orthodontics and Dentofacial Orthopedics	26	0.0928571			Orthodontics and Dentofacial Orthopedics	0.423077	0.307692	0.230769	0.0384615	1
Periodontics	22	0.0785714			Periodontics	0.727273	0.136364	0.136364	0	1
Oral and Maxillofacial Pathology	16	0.0571429			Oral and Maxillofacial Pathology	0.5625	0.3125	0.125	0	1
Endodontics	10	0.0357143			Endodontics	0.8	0	0.2	0	1
Pediatric Dentistry	8	0.0285714			Pediatric Dentistry	0.875	0.125	0	0	1
Oral Medicine	5	0.0178571			Oral Medicine	0.4	0.4	0.2	0	1
Orofacial Pain	1	0.00357143			Orofacial Pain	1	0	0	0	1
Dental Anesthesiology	1	0.00357143			Dental Anesthesiology	0	1	0	0	1
Grand Total	280	1			Grand Total	0.596429	0.232143	0.157143	0.0142857	1
Final result	Yes
Type of Model under investigation	COUNTA of Key	COUNTA of Title
Classification	167	0.596429
Segmentation	65	0.232143
Regression	44	0.157143
Generative AI	4	0.0142857
Grand Total	280	1
Final result	Yes
Type of ML approach	COUNTA of Key	COUNTA of Title
Supervised ML	275	0.982143
Unsupervised ML	5	0.0178571
Grand Total	280	1
Final result	Yes
Define prediction outcome	COUNTA of Key	COUNTA of Title											#NAME?	#NAME?	#NAME?	#NAME?
No	23	0.0821429
Yes	257	0.917857
Grand Total	280	1
Final result	Yes
Retrospective vs prospective	COUNTA of Key	COUNTA of Title
Both	3	0.0107143
Prospective	10	0.0357143
Retrospective	267	0.953571
Grand Total	280	1
Final result	Yes
Comparison with reference standard model/other models	COUNTA of Key	COUNTA of Title
No	64	0.228571											Pediatric Dentistry,	Oral Medicine,	Orofacial Pain,	Dental Anesthesiology
Yes	216	0.771429
Grand Total	280	1
Final result	Yes
Inclusion/exclusion criteria of participants	COUNTA of Key
No	58
Yes	222
Grand Total	280
Final result	Yes
Define predictor variables	COUNTA of Key
No	28
Yes	252
Grand Total	280
Final result	Yes
Data preprocessing/cleaning/transformation	COUNTA of Key
No	28
Yes	252
Grand Total	280
Final result	Yes
Outliers removed?	COUNTA of Key	COUNTA of Title
No	236	0.842857
Yes	44	0.157143
Grand Total	280	1
Final result	Yes
Method for selection of outliers	COUNTA of Key
No	242
Yes	38
Grand Total	280
Final result	Yes
Were poor quality/missing data assessed and handled?	COUNTA of Key	COUNTA of Title
No	122	0.435714
Yes	158	0.564286
Grand Total	280	1
Final result	Yes
Method for poor quality/missing data assessment and handling	COUNTA of Key
No	161
Yes	119
Grand Total	280
Final result	Yes
Validation strategies (internal in-sample vs internal out of sample vs external, k-fold, bootstrap)	COUNTA of Key	COUNTA of Title
No	41	0.146429
Yes	239	0.853571
Grand Total	280	1
Final result	Yes
Justify decision for using chosen model	COUNTA of Key
No	28
Yes	252
Grand Total	280
Final result	Yes
Methods detailed enough to reproduce?	COUNTA of Key	COUNTA of Title
No	194	0.692857
Yes	86	0.307143
Grand Total	280	1
Final result	Yes
Dataset publicly available?	COUNTA of Key	COUNTA of Title
No	247	0.882143
Yes	33	0.117857
Grand Total	280	1
Final result	Yes
Report performance of model: discrimination (AUROC, precision recall)	COUNTA of Key	COUNTA of Title
No	38	0.135714
Yes	242	0.864286
Grand Total	280	1
Final result	Yes
Report performance of model: calibration (Brier score, calibration plot)	COUNTA of Key	COUNTA of Title
No	223	0.796429
Yes	57	0.203571
Grand Total	280	1
Final result	Yes
Report performance of model: clinically relevant (PPV, NPV)	COUNTA of Key	COUNTA of Title
No	89	0.317857
Yes	191	0.682143
Grand Total	280	1
Final result	Yes
Report parameter estimates in model OR confidence intervals OR Hyperparameters	COUNTA of Key	COUNTA of Title
No	112	0.4
Yes	168	0.6
Grand Total	280	1
Final result	Yes
Interpretability of model (e,g, SHAP)	COUNTA of Key	COUNTA of Title
No	169	0.603571
Yes	111	0.396429
Grand Total	280	1
Final result	Yes
Bias and fairness	COUNTA of Key	COUNTA of Title
No	208	0.742857
Yes	72	0.257143
Grand Total	280	1
Final result	Yes
Assigned Person 1 (from pairs)	COUNTA of Key	COUNTA of Title
Chaitanya	57	57
Pavan	49	49
Michelle	32	32
Gayathri	31	31
Hormazd	28	28
Faizan	17	17
Kokila	17	17
Mohita	12	12
Ashlesha	10	10
Dev	10	10
Deeti	10	10
Karmen	4	4
Shrey	3	3
Grand Total	280	280
Final result	Yes
Assigned Person 2 (from pairs)	COUNTA of Key	COUNTA of Title
Shrey	76	76
Pascal	63	63
Herninder	42	42
Michelle	38	38
Neel	17	17
Amandeep	17	17
Kshitij	10	10
Arjun	10	10
Eptehal	4	4
(blank)	3	3
Grand Total	280	280
Final result	Yes
COUNTA of Key	Clinical Specialty
Publication Year	Dental Anesthesiology	Endodontics	General Dentistry	Oral and Maxillofacial Pathology	Oral and Maxillofacial Radiology	Oral and Maxillofacial Surgery	Oral Medicine	Orofacial Pain	Orthodontics and Dentofacial Orthopedics	Pediatric Dentistry	Periodontics	Prosthodontics	Grand Total
2018			2		5	7			2		1	5	22
2019		1	2	2	9	8	1		4		2	2	31
2020			3	3	8	10	1		3	1	2	6	37
2021	1		15	5	19	10	2	1	3		3	2	61
2022		4	6	3	12	4	1		6	4	4	8	52
2023		5	12	3	24	3			8	3	10	9	77
Grand Total	1	10	40	16	77	42	5	1	26	8	22	32	280
